# Supplementary material for: Causal relationship between plasma lipidome and rosacea: a Mendelian randomization analysis
Source: Front Endocrinol (Lausanne). 2025 Apr 28;16:1427656. doi: 10.3389/fendo.2025.1427656 (PMC12066300; doi:10.3389/fendo.2025.1427656)
Supplement: Supplementary file 2 [file Table1.xlsx]

## Sheet: Table legends
Supplementary file 1-Table S1. Characteristics of SNPs serving as IVs.

## Sheet: Table S1
Supplementary file 1-Table S1. Characteristics of SNPs serving as IVs.
SNP	id.exposure	exposure	effect_allele.exposure	other_allele.exposure	effect_allele.outcome	other_allele.outcome	beta.exposure	beta.outcome	eaf.exposure	eaf.outcome	pval.exposure	id.outcome
rs11608	GCST90277238	Sterol ester (27:1/14:0) levels	A	G	A	G	0.0884663	0.0122	0.723361	0.7313	2.5327e-06	finn-b-L12_ROSACEA
rs116778355	GCST90277238	Sterol ester (27:1/14:0) levels	T	A	T	A	-0.380271	0.2962	0.0124697	0.01298	1.00083e-06	finn-b-L12_ROSACEA
rs1696359	GCST90277238	Sterol ester (27:1/14:0) levels	C	T	C	T	-0.0795863	-0.0367	0.584877	0.5849	2.83871e-06	finn-b-L12_ROSACEA
rs1800961	GCST90277238	Sterol ester (27:1/14:0) levels	T	C	T	C	-0.186306	-0.1191	0.0524109	0.04533	5.98971e-07	finn-b-L12_ROSACEA
rs187429064	GCST90277238	Sterol ester (27:1/14:0) levels	G	A	G	A	-0.233998	0.055	0.0535314	0.05076	6.89235e-10	finn-b-L12_ROSACEA
rs2686446	GCST90277238	Sterol ester (27:1/14:0) levels	C	G	C	G	0.0895928	-0.0187	0.711291	0.7164	1.27882e-06	finn-b-L12_ROSACEA
rs28601761	GCST90277238	Sterol ester (27:1/14:0) levels	G	C	G	C	-0.0841313	0.0419	0.409958	0.4122	7.70746e-07	finn-b-L12_ROSACEA
rs4246215	GCST90277238	Sterol ester (27:1/14:0) levels	T	G	T	G	-0.0805303	0.0509	0.435753	0.4432	1.80431e-06	finn-b-L12_ROSACEA
rs429358	GCST90277238	Sterol ester (27:1/14:0) levels	C	T	C	T	0.141695	0.0782	0.189202	0.1827	4.33234e-11	finn-b-L12_ROSACEA
rs55764039	GCST90277238	Sterol ester (27:1/14:0) levels	C	G	C	G	-0.180786	-0.0875	0.0526965	0.05047	1.41434e-06	finn-b-L12_ROSACEA
rs6045698	GCST90277238	Sterol ester (27:1/14:0) levels	C	A	C	A	0.0898031	-0.0349	0.264138	0.2617	2.95754e-06	finn-b-L12_ROSACEA
rs62232045	GCST90277238	Sterol ester (27:1/14:0) levels	C	T	C	T	0.0859271	0.0494	0.34448	0.3358	1.04471e-06	finn-b-L12_ROSACEA
rs75922719	GCST90277238	Sterol ester (27:1/14:0) levels	C	T	C	T	0.481467	0.0162	0.00683692	0.008263	2.79444e-06	finn-b-L12_ROSACEA
rs7957768	GCST90277238	Sterol ester (27:1/14:0) levels	T	G	T	G	-0.0868074	0.0061	0.521115	0.5102	2.21473e-07	finn-b-L12_ROSACEA
rs113844909	GCST90277239	Sterol ester (27:1/15:0) levels	C	G	C	G	-0.329819	0.232	0.0169738	0.01757	2.76888e-06	finn-b-L12_ROSACEA
rs115686032	GCST90277239	Sterol ester (27:1/15:0) levels	T	C	T	C	-0.232251	0.0384	0.039223	0.04101	3.88085e-07	finn-b-L12_ROSACEA
rs139857433	GCST90277239	Sterol ester (27:1/15:0) levels	T	A	T	A	-0.460114	-0.1049	0.00871159	0.00816	4.4923e-06	finn-b-L12_ROSACEA
rs146236963	GCST90277239	Sterol ester (27:1/15:0) levels	C	T	C	T	-0.327174	0.1256	0.0164837	0.0158	4.4914e-06	finn-b-L12_ROSACEA
rs2237478	GCST90277239	Sterol ester (27:1/15:0) levels	T	C	T	C	-0.104831	0.0135	0.198499	0.2003	2.5497e-06	finn-b-L12_ROSACEA
rs4246215	GCST90277239	Sterol ester (27:1/15:0) levels	T	G	T	G	-0.0839972	0.0509	0.435753	0.4432	2.51936e-06	finn-b-L12_ROSACEA
rs55662279	GCST90277239	Sterol ester (27:1/15:0) levels	T	C	T	C	-0.77953	0.2015	0.00354114	0.004828	2.71589e-06	finn-b-L12_ROSACEA
rs61859797	GCST90277239	Sterol ester (27:1/15:0) levels	T	C	T	C	0.108913	-0.1077	0.177621	0.1695	2.62843e-06	finn-b-L12_ROSACEA
rs10031375	GCST90277240	Sterol ester (27:1/16:0) levels	G	C	G	C	0.0759481	0.035	0.557801	0.554	4.13964e-06	finn-b-L12_ROSACEA
rs10841310	GCST90277240	Sterol ester (27:1/16:0) levels	T	G	T	G	-0.0959824	-0.0701	0.245604	0.231	7.87242e-07	finn-b-L12_ROSACEA
rs10860778	GCST90277240	Sterol ester (27:1/16:0) levels	T	C	T	C	-0.0849918	0.0257	0.491434	0.4768	3.8492e-07	finn-b-L12_ROSACEA
rs11591147	GCST90277240	Sterol ester (27:1/16:0) levels	T	G	T	G	-0.390076	0.0951	0.0332154	0.03612	5.35726e-17	finn-b-L12_ROSACEA
rs11604424	GCST90277240	Sterol ester (27:1/16:0) levels	T	C	T	C	-0.104776	-0.038	0.752713	0.755	5.05981e-08	finn-b-L12_ROSACEA
rs118068660	GCST90277240	Sterol ester (27:1/16:0) levels	T	C	T	C	-0.209234	-0.0639	0.0946153	0.1026	1.02215e-13	finn-b-L12_ROSACEA
rs1336770	GCST90277240	Sterol ester (27:1/16:0) levels	G	A	G	A	0.0796407	-0.0139	0.585521	0.5712	3.07322e-06	finn-b-L12_ROSACEA
rs1367117	GCST90277240	Sterol ester (27:1/16:0) levels	A	G	A	G	0.109442	0.0063	0.284591	0.2811	2.74361e-09	finn-b-L12_ROSACEA
rs138270540	GCST90277240	Sterol ester (27:1/16:0) levels	C	A	C	A	0.329844	-0.0067	0.0281159	0.03285	8.36387e-11	finn-b-L12_ROSACEA
rs141836086	GCST90277240	Sterol ester (27:1/16:0) levels	T	C	T	C	0.223109	0.152	0.0333766	0.0363	1.48117e-06	finn-b-L12_ROSACEA
rs174527	GCST90277240	Sterol ester (27:1/16:0) levels	C	G	C	G	-0.0827319	0.0852	0.44432	0.4519	1.24446e-06	finn-b-L12_ROSACEA
rs174550	GCST90277240	Sterol ester (27:1/16:0) levels	C	T	C	T	-0.205939	0.0163	0.407429	0.4137	4.7722e-34	finn-b-L12_ROSACEA
rs1800961	GCST90277240	Sterol ester (27:1/16:0) levels	T	C	T	C	-0.221525	-0.1191	0.0524109	0.04533	2.60321e-09	finn-b-L12_ROSACEA
rs2236514	GCST90277240	Sterol ester (27:1/16:0) levels	G	C	G	C	-0.0857586	-0.0328	0.647094	0.6546	1.37778e-06	finn-b-L12_ROSACEA
rs28627829	GCST90277240	Sterol ester (27:1/16:0) levels	G	T	G	T	-0.118707	0.0589	0.134469	0.1251	1.62859e-06	finn-b-L12_ROSACEA
rs3005923	GCST90277240	Sterol ester (27:1/16:0) levels	A	G	A	G	-0.286076	-0.0215	0.0276041	0.02596	6.58415e-08	finn-b-L12_ROSACEA
rs56336136	GCST90277240	Sterol ester (27:1/16:0) levels	T	C	T	C	0.130208	-0.126	0.104466	0.09848	2.31554e-06	finn-b-L12_ROSACEA
rs7167665	GCST90277240	Sterol ester (27:1/16:0) levels	C	T	C	T	0.0861242	-0.009	0.538374	0.5472	2.3747e-07	finn-b-L12_ROSACEA
rs73005445	GCST90277240	Sterol ester (27:1/16:0) levels	G	A	G	A	-0.0959476	-0.0282	0.253445	0.2517	5.58804e-07	finn-b-L12_ROSACEA
rs73115258	GCST90277240	Sterol ester (27:1/16:0) levels	C	A	C	A	0.667411	-0.3093	0.00335888	0.004775	2.8394e-06	finn-b-L12_ROSACEA
rs7412	GCST90277240	Sterol ester (27:1/16:0) levels	T	C	T	C	-0.407448	-0.0796	0.053066	0.05353	4.74747e-28	finn-b-L12_ROSACEA
rs7487904	GCST90277240	Sterol ester (27:1/16:0) levels	G	C	G	C	0.109375	0.0642	0.14734	0.14	3.94138e-06	finn-b-L12_ROSACEA
rs74915447	GCST90277240	Sterol ester (27:1/16:0) levels	A	G	A	G	0.246542	-0.0674	0.0377859	0.03611	2.54667e-08	finn-b-L12_ROSACEA
rs79146711	GCST90277240	Sterol ester (27:1/16:0) levels	T	C	T	C	0.223614	0.083	0.0451481	0.04297	4.44675e-08	finn-b-L12_ROSACEA
rs7932326	GCST90277240	Sterol ester (27:1/16:0) levels	A	G	A	G	0.0788357	-0.0497	0.616811	0.6177	4.12522e-06	finn-b-L12_ROSACEA
rs9788072	GCST90277240	Sterol ester (27:1/16:0) levels	G	A	G	A	0.169729	-0.0131	0.0562963	0.05852	3.40671e-06	finn-b-L12_ROSACEA
rs9924448	GCST90277240	Sterol ester (27:1/16:0) levels	T	C	T	C	-0.084548	0.0202	0.557252	0.5643	7.15205e-07	finn-b-L12_ROSACEA
rs10760286	GCST90277241	Sterol ester (27:1/16:1) levels	C	T	C	T	0.0827796	-0.0689	0.510018	0.5089	1.06465e-06	finn-b-L12_ROSACEA
rs11119973	GCST90277241	Sterol ester (27:1/16:1) levels	A	C	A	C	0.110738	-0.0113	0.152837	0.1539	1.84338e-06	finn-b-L12_ROSACEA
rs111656006	GCST90277241	Sterol ester (27:1/16:1) levels	T	C	T	C	0.185117	0.0851	0.0482842	0.04901	3.81832e-06	finn-b-L12_ROSACEA
rs113130033	GCST90277241	Sterol ester (27:1/16:1) levels	G	A	G	A	-0.194002	-0.0088	0.0429959	0.04708	2.22023e-06	finn-b-L12_ROSACEA
rs11647818	GCST90277241	Sterol ester (27:1/16:1) levels	T	C	T	C	0.0838631	-0.0098	0.57458	0.5728	8.01606e-07	finn-b-L12_ROSACEA
rs116917626	GCST90277241	Sterol ester (27:1/16:1) levels	T	C	T	C	-0.259409	-0.0567	0.0275072	0.0224	7.874e-07	finn-b-L12_ROSACEA
rs1260326	GCST90277241	Sterol ester (27:1/16:1) levels	C	T	C	T	-0.0904035	0.0197	0.650878	0.6494	2.32931e-07	finn-b-L12_ROSACEA
rs148991554	GCST90277241	Sterol ester (27:1/16:1) levels	A	G	A	G	-0.165625	-0.0312	0.0633803	0.06142	2.19709e-06	finn-b-L12_ROSACEA
rs17603855	GCST90277241	Sterol ester (27:1/16:1) levels	T	C	T	C	0.169155	0.1037	0.0575024	0.05954	2.1289e-06	finn-b-L12_ROSACEA
rs1800961	GCST90277241	Sterol ester (27:1/16:1) levels	T	C	T	C	-0.204194	-0.1191	0.0524109	0.04533	4.34267e-08	finn-b-L12_ROSACEA
rs187429064	GCST90277241	Sterol ester (27:1/16:1) levels	G	A	G	A	-0.217301	0.055	0.0535314	0.05076	9.81615e-09	finn-b-L12_ROSACEA
rs201714080	GCST90277241	Sterol ester (27:1/16:1) levels	A	C	A	C	-0.188495	-0.1109	0.0524396	0.04931	7.60084e-07	finn-b-L12_ROSACEA
rs274673	GCST90277241	Sterol ester (27:1/16:1) levels	C	T	C	T	0.185974	0.0853	0.951733	0.9519	2.24178e-06	finn-b-L12_ROSACEA
rs4447106	GCST90277241	Sterol ester (27:1/16:1) levels	A	G	A	G	0.118474	-0.0699	0.14104	0.1412	1.01459e-06	finn-b-L12_ROSACEA
rs5022521	GCST90277241	Sterol ester (27:1/16:1) levels	T	C	T	C	-0.108256	0.0142	0.797291	0.8059	3.38667e-07	finn-b-L12_ROSACEA
rs603424	GCST90277241	Sterol ester (27:1/16:1) levels	A	G	A	G	-0.155845	0.0412	0.121331	0.1166	2.06545e-09	finn-b-L12_ROSACEA
rs7355269	GCST90277241	Sterol ester (27:1/16:1) levels	C	T	C	T	0.243229	0.0678	0.0260757	0.0264	4.35121e-06	finn-b-L12_ROSACEA
rs80227620	GCST90277241	Sterol ester (27:1/16:1) levels	T	C	T	C	0.116755	-0.0736	0.143969	0.1501	1.73257e-06	finn-b-L12_ROSACEA
rs1002079	GCST90277242	Sterol ester (27:1/17:0) levels	G	C	G	C	-0.142387	-0.008	0.100545	0.1019	3.88677e-07	finn-b-L12_ROSACEA
rs10241012	GCST90277242	Sterol ester (27:1/17:0) levels	G	A	G	A	0.118223	0.0279	0.122733	0.1152	4.97647e-06	finn-b-L12_ROSACEA
rs10775274	GCST90277242	Sterol ester (27:1/17:0) levels	C	T	C	T	0.170395	-0.009	0.938366	0.9406	1.93268e-06	finn-b-L12_ROSACEA
rs11265455	GCST90277242	Sterol ester (27:1/17:0) levels	G	A	G	A	0.119264	0.0498	0.140869	0.1356	3.29806e-06	finn-b-L12_ROSACEA
rs12296850	GCST90277242	Sterol ester (27:1/17:0) levels	G	A	G	A	0.173088	0.0646	0.0543108	0.05346	4.25846e-06	finn-b-L12_ROSACEA
rs12921107	GCST90277242	Sterol ester (27:1/17:0) levels	C	T	C	T	-0.125335	-0.0824	0.141514	0.1467	2.37996e-07	finn-b-L12_ROSACEA
rs13125535	GCST90277242	Sterol ester (27:1/17:0) levels	G	T	G	T	0.0860677	0.0188	0.598462	0.5951	5.60703e-07	finn-b-L12_ROSACEA
rs140015624	GCST90277242	Sterol ester (27:1/17:0) levels	C	T	C	T	0.322919	-0.0587	0.0158041	0.0145	2.95542e-06	finn-b-L12_ROSACEA
rs17791425	GCST90277242	Sterol ester (27:1/17:0) levels	A	G	A	G	0.180099	-0.1831	0.0500313	0.05684	4.89545e-06	finn-b-L12_ROSACEA
rs2280696	GCST90277242	Sterol ester (27:1/17:0) levels	T	A	T	A	0.203799	-0.0395	0.126228	0.1234	6.3685e-16	finn-b-L12_ROSACEA
rs28582101	GCST90277242	Sterol ester (27:1/17:0) levels	G	C	G	C	-0.107796	0.0623	0.823268	0.8182	2.21987e-06	finn-b-L12_ROSACEA
rs4246215	GCST90277242	Sterol ester (27:1/17:0) levels	T	G	T	G	-0.0845995	0.0509	0.435753	0.4432	6.70073e-07	finn-b-L12_ROSACEA
rs429358	GCST90277242	Sterol ester (27:1/17:0) levels	C	T	C	T	0.121765	0.0782	0.189202	0.1827	1.90515e-08	finn-b-L12_ROSACEA
rs635634	GCST90277242	Sterol ester (27:1/17:0) levels	C	T	C	T	-0.100165	0.0319	0.79789	0.7998	1.83827e-06	finn-b-L12_ROSACEA
rs77943189	GCST90277242	Sterol ester (27:1/17:0) levels	G	A	G	A	0.33595	-0.1491	0.0159565	0.01466	2.04609e-06	finn-b-L12_ROSACEA
rs79528439	GCST90277242	Sterol ester (27:1/17:0) levels	A	T	A	T	-0.131526	-0.0618	0.118366	0.1207	7.59619e-07	finn-b-L12_ROSACEA
rs10812660	GCST90277243	Sterol ester (27:1/17:1) levels	A	T	A	T	0.0931526	0.0432	0.375095	0.3764	1.91003e-07	finn-b-L12_ROSACEA
rs116778355	GCST90277243	Sterol ester (27:1/17:1) levels	T	A	T	A	-0.357334	0.2962	0.0124697	0.01298	4.60635e-06	finn-b-L12_ROSACEA
rs1800961	GCST90277243	Sterol ester (27:1/17:1) levels	T	C	T	C	-0.198468	-0.1191	0.0524109	0.04533	1.07632e-07	finn-b-L12_ROSACEA
rs187429064	GCST90277243	Sterol ester (27:1/17:1) levels	G	A	G	A	-0.210509	0.055	0.0535314	0.05076	3.10021e-08	finn-b-L12_ROSACEA
rs193228861	GCST90277243	Sterol ester (27:1/17:1) levels	C	A	C	A	-0.422988	0.1936	0.00838637	0.01049	4.14085e-06	finn-b-L12_ROSACEA
rs217184	GCST90277243	Sterol ester (27:1/17:1) levels	C	T	C	T	-0.0928741	0.0209	0.227964	0.2137	3.23569e-06	finn-b-L12_ROSACEA
rs40435	GCST90277243	Sterol ester (27:1/17:1) levels	T	A	T	A	-0.0785858	0.0414	0.405815	0.4057	3.80813e-06	finn-b-L12_ROSACEA
rs7151696	GCST90277243	Sterol ester (27:1/17:1) levels	T	C	T	C	0.0780494	-0.0167	0.569818	0.5766	4.30711e-06	finn-b-L12_ROSACEA
rs76492272	GCST90277243	Sterol ester (27:1/17:1) levels	A	G	A	G	0.257817	-0.2119	0.0285099	0.0291	1.49732e-06	finn-b-L12_ROSACEA
rs7957655	GCST90277243	Sterol ester (27:1/17:1) levels	A	G	A	G	-0.0778861	0.0062	0.521019	0.5102	3.40872e-06	finn-b-L12_ROSACEA
rs10735853	GCST90277244	Sterol ester (27:1/18:0) levels	C	T	C	T	-0.0789559	0.0049	0.48218	0.4773	2.61404e-06	finn-b-L12_ROSACEA
rs11130797	GCST90277244	Sterol ester (27:1/18:0) levels	A	G	A	G	0.0834853	-0.0606	0.300261	0.3107	4.54418e-06	finn-b-L12_ROSACEA
rs11154240	GCST90277244	Sterol ester (27:1/18:0) levels	C	T	C	T	0.0941404	-0.0023	0.782737	0.7774	3.12324e-06	finn-b-L12_ROSACEA
rs11646327	GCST90277244	Sterol ester (27:1/18:0) levels	G	A	G	A	0.0932891	-0.0484	0.254977	0.2555	1.24252e-06	finn-b-L12_ROSACEA
rs13405349	GCST90277244	Sterol ester (27:1/18:0) levels	T	G	T	G	-0.100598	0.0637	0.185083	0.1691	3.34562e-06	finn-b-L12_ROSACEA
rs134783	GCST90277244	Sterol ester (27:1/18:0) levels	C	T	C	T	0.0813707	-0.0522	0.398061	0.3931	2.11938e-06	finn-b-L12_ROSACEA
rs144944992	GCST90277244	Sterol ester (27:1/18:0) levels	T	C	T	C	0.494641	0.1707	0.00943105	0.008871	3.58445e-08	finn-b-L12_ROSACEA
rs17482800	GCST90277244	Sterol ester (27:1/18:0) levels	A	G	A	G	-0.130805	-0.059	0.0982629	0.1053	2.99233e-06	finn-b-L12_ROSACEA
rs17725246	GCST90277244	Sterol ester (27:1/18:0) levels	C	T	C	T	0.0970678	0.0256	0.338836	0.3268	4.13556e-08	finn-b-L12_ROSACEA
rs192928655	GCST90277244	Sterol ester (27:1/18:0) levels	T	C	T	C	-0.285075	0.1223	0.0236042	0.02454	1.58436e-06	finn-b-L12_ROSACEA
rs2280696	GCST90277244	Sterol ester (27:1/18:0) levels	T	A	T	A	0.25386	-0.0395	0.126228	0.1234	3.69061e-24	finn-b-L12_ROSACEA
rs30743	GCST90277244	Sterol ester (27:1/18:0) levels	C	T	C	T	-0.0951456	0.0198	0.763317	0.7585	2.98823e-06	finn-b-L12_ROSACEA
rs3741298	GCST90277244	Sterol ester (27:1/18:0) levels	T	C	T	C	-0.10866	-0.0252	0.765351	0.768	3.08878e-08	finn-b-L12_ROSACEA
rs4246215	GCST90277244	Sterol ester (27:1/18:0) levels	T	G	T	G	-0.111203	0.0509	0.435753	0.4432	4.46858e-11	finn-b-L12_ROSACEA
rs429358	GCST90277244	Sterol ester (27:1/18:0) levels	C	T	C	T	0.133624	0.0782	0.189202	0.1827	5.2565e-10	finn-b-L12_ROSACEA
rs55721138	GCST90277244	Sterol ester (27:1/18:0) levels	T	C	T	C	-0.180948	0.1338	0.053233	0.04853	1.5318e-06	finn-b-L12_ROSACEA
rs56228609	GCST90277244	Sterol ester (27:1/18:0) levels	T	C	T	C	-0.10381	-0.0019	0.275513	0.2765	2.73262e-08	finn-b-L12_ROSACEA
rs635634	GCST90277244	Sterol ester (27:1/18:0) levels	C	T	C	T	-0.15377	0.0319	0.79789	0.7998	1.31211e-13	finn-b-L12_ROSACEA
rs73005445	GCST90277244	Sterol ester (27:1/18:0) levels	G	A	G	A	-0.104413	-0.0282	0.253445	0.2517	5.71185e-08	finn-b-L12_ROSACEA
rs10078182	GCST90277245	Sterol ester (27:1/18:1) levels	C	T	C	T	0.268326	-0.0241	0.0218452	0.0231	4.92541e-06	finn-b-L12_ROSACEA
rs1061808	GCST90277245	Sterol ester (27:1/18:1) levels	G	T	G	T	-0.081376	0.072	0.584134	0.5757	1.47244e-06	finn-b-L12_ROSACEA
rs10841310	GCST90277245	Sterol ester (27:1/18:1) levels	T	G	T	G	-0.105591	-0.0701	0.245604	0.231	5.69845e-08	finn-b-L12_ROSACEA
rs10860778	GCST90277245	Sterol ester (27:1/18:1) levels	T	C	T	C	-0.0815118	0.0257	0.491434	0.4768	1.15667e-06	finn-b-L12_ROSACEA
rs114483871	GCST90277245	Sterol ester (27:1/18:1) levels	T	C	T	C	0.234283	0.0318	0.0380971	0.03567	1.85204e-07	finn-b-L12_ROSACEA
rs115419570	GCST90277245	Sterol ester (27:1/18:1) levels	T	C	T	C	0.295158	-0.1804	0.0203609	0.02018	7.75316e-07	finn-b-L12_ROSACEA
rs11591147	GCST90277245	Sterol ester (27:1/18:1) levels	T	G	T	G	-0.298324	0.0951	0.0332154	0.03612	1.63308e-10	finn-b-L12_ROSACEA
rs11687710	GCST90277245	Sterol ester (27:1/18:1) levels	C	T	C	T	0.08949	-0.0102	0.25707	0.2605	3.08593e-06	finn-b-L12_ROSACEA
rs117765824	GCST90277245	Sterol ester (27:1/18:1) levels	C	G	C	G	0.318268	-0.0174	0.0164037	0.01338	2.3198e-06	finn-b-L12_ROSACEA
rs118068660	GCST90277245	Sterol ester (27:1/18:1) levels	T	C	T	C	-0.171924	-0.0639	0.0946153	0.1026	1.06825e-09	finn-b-L12_ROSACEA
rs151274583	GCST90277245	Sterol ester (27:1/18:1) levels	A	C	A	C	0.288021	0.0077	0.0176455	0.01985	4.98583e-06	finn-b-L12_ROSACEA
rs1800961	GCST90277245	Sterol ester (27:1/18:1) levels	T	C	T	C	-0.21016	-0.1191	0.0524109	0.04533	1.71172e-08	finn-b-L12_ROSACEA
rs182695896	GCST90277245	Sterol ester (27:1/18:1) levels	C	A	C	A	0.338302	-0.0723	0.025305	0.0257	1.78427e-10	finn-b-L12_ROSACEA
rs4845593	GCST90277245	Sterol ester (27:1/18:1) levels	C	T	C	T	-0.290262	-0.0669	0.0221515	0.02099	3.80059e-07	finn-b-L12_ROSACEA
rs55833830	GCST90277245	Sterol ester (27:1/18:1) levels	A	C	A	C	-0.106967	0.0711	0.229208	0.2375	6.21273e-08	finn-b-L12_ROSACEA
rs701081	GCST90277245	Sterol ester (27:1/18:1) levels	G	A	G	A	-0.0836375	-0.0379	0.603314	0.5908	1.08975e-06	finn-b-L12_ROSACEA
rs73176681	GCST90277245	Sterol ester (27:1/18:1) levels	G	A	G	A	0.191002	0.0434	0.0455946	0.04732	2.32683e-06	finn-b-L12_ROSACEA
rs7412	GCST90277245	Sterol ester (27:1/18:1) levels	T	C	T	C	-0.281493	-0.0796	0.053066	0.05353	4.00681e-14	finn-b-L12_ROSACEA
rs7487904	GCST90277245	Sterol ester (27:1/18:1) levels	G	C	G	C	0.127935	0.0642	0.14734	0.14	7.01121e-08	finn-b-L12_ROSACEA
rs74915447	GCST90277245	Sterol ester (27:1/18:1) levels	A	G	A	G	0.26344	-0.0674	0.0377859	0.03611	2.79701e-09	finn-b-L12_ROSACEA
rs10796911	GCST90277246	Sterol ester (27:1/18:2) levels	C	G	C	G	0.116654	0.0521	0.864794	0.871	2.06326e-06	finn-b-L12_ROSACEA
rs11591147	GCST90277246	Sterol ester (27:1/18:2) levels	T	G	T	G	-0.358123	0.0951	0.0332154	0.03612	1.6926e-14	finn-b-L12_ROSACEA
rs11604424	GCST90277246	Sterol ester (27:1/18:2) levels	T	C	T	C	-0.0973264	-0.038	0.752713	0.755	4.3736e-07	finn-b-L12_ROSACEA
rs116302332	GCST90277246	Sterol ester (27:1/18:2) levels	T	C	T	C	0.345953	-0.0053	0.0281155	0.03282	1.17107e-11	finn-b-L12_ROSACEA
rs117806675	GCST90277246	Sterol ester (27:1/18:2) levels	A	G	A	G	-0.462698	0.2398	0.00754364	0.007568	2.58111e-06	finn-b-L12_ROSACEA
rs118068660	GCST90277246	Sterol ester (27:1/18:2) levels	T	C	T	C	-0.193503	-0.0639	0.0946153	0.1026	6.8142e-12	finn-b-L12_ROSACEA
rs144064722	GCST90277246	Sterol ester (27:1/18:2) levels	G	A	G	A	0.239124	-0.0285	0.0323981	0.02949	4.81444e-07	finn-b-L12_ROSACEA
rs17395333	GCST90277246	Sterol ester (27:1/18:2) levels	G	A	G	A	0.103708	0.0051	0.277564	0.2768	3.05555e-08	finn-b-L12_ROSACEA
rs1800961	GCST90277246	Sterol ester (27:1/18:2) levels	T	C	T	C	-0.215559	-0.1191	0.0524109	0.04533	7.42014e-09	finn-b-L12_ROSACEA
rs2524299	GCST90277246	Sterol ester (27:1/18:2) levels	T	A	T	A	0.138769	0.079	0.259441	0.2693	3.2532e-13	finn-b-L12_ROSACEA
rs61796597	GCST90277246	Sterol ester (27:1/18:2) levels	T	C	T	C	-0.208503	-0.0841	0.0375888	0.03854	2.97289e-06	finn-b-L12_ROSACEA
rs7012814	GCST90277246	Sterol ester (27:1/18:2) levels	A	G	A	G	0.0785618	-0.0149	0.511845	0.5084	3.21597e-06	finn-b-L12_ROSACEA
rs73327386	GCST90277246	Sterol ester (27:1/18:2) levels	C	T	C	T	-0.637817	0.8874	0.00371664	0.003311	3.65776e-06	finn-b-L12_ROSACEA
rs7412	GCST90277246	Sterol ester (27:1/18:2) levels	T	C	T	C	-0.464139	-0.0796	0.053066	0.05353	7.78668e-36	finn-b-L12_ROSACEA
rs79146711	GCST90277246	Sterol ester (27:1/18:2) levels	T	C	T	C	0.284004	0.083	0.0451481	0.04297	4.01592e-12	finn-b-L12_ROSACEA
rs9304645	GCST90277246	Sterol ester (27:1/18:2) levels	A	G	A	G	-0.122667	0.0707	0.165552	0.1588	4.20125e-08	finn-b-L12_ROSACEA
rs9330455	GCST90277246	Sterol ester (27:1/18:2) levels	A	C	A	C	0.106264	0.0152	0.828489	0.8327	4.30353e-06	finn-b-L12_ROSACEA
rs9405846	GCST90277246	Sterol ester (27:1/18:2) levels	G	A	G	A	0.0776111	-0.0004	0.585114	0.5994	4.62828e-06	finn-b-L12_ROSACEA
rs113130033	GCST90277247	Sterol ester (27:1/18:3) levels	G	A	G	A	-0.216897	-0.0088	0.0429959	0.04708	1.21739e-07	finn-b-L12_ROSACEA
rs11591147	GCST90277247	Sterol ester (27:1/18:3) levels	T	G	T	G	-0.224926	0.0951	0.0332154	0.03612	1.46901e-06	finn-b-L12_ROSACEA
rs1260326	GCST90277247	Sterol ester (27:1/18:3) levels	C	T	C	T	-0.105379	0.0197	0.650878	0.6494	1.6383e-09	finn-b-L12_ROSACEA
rs13172653	GCST90277247	Sterol ester (27:1/18:3) levels	G	A	G	A	0.0950575	0.0136	0.228082	0.2277	2.6176e-06	finn-b-L12_ROSACEA
rs13396724	GCST90277247	Sterol ester (27:1/18:3) levels	C	T	C	T	0.258947	0.0678	0.0260757	0.0264	9.93232e-07	finn-b-L12_ROSACEA
rs174527	GCST90277247	Sterol ester (27:1/18:3) levels	C	G	C	G	-0.0858535	0.0852	0.44432	0.4519	5.00294e-07	finn-b-L12_ROSACEA
rs174584	GCST90277247	Sterol ester (27:1/18:3) levels	A	G	A	G	-0.183231	0.0217	0.409877	0.4148	4.0219e-27	finn-b-L12_ROSACEA
rs1800961	GCST90277247	Sterol ester (27:1/18:3) levels	T	C	T	C	-0.239553	-0.1191	0.0524109	0.04533	1.30139e-10	finn-b-L12_ROSACEA
rs182611493	GCST90277247	Sterol ester (27:1/18:3) levels	G	A	G	A	-0.282368	0.0511	0.0538013	0.05084	8.54835e-14	finn-b-L12_ROSACEA
rs1980102	GCST90277247	Sterol ester (27:1/18:3) levels	A	C	A	C	0.0811141	-0.0478	0.374541	0.3752	2.26973e-06	finn-b-L12_ROSACEA
rs2255531	GCST90277247	Sterol ester (27:1/18:3) levels	A	G	A	G	0.0933972	0.0374	0.394936	0.3938	4.24659e-08	finn-b-L12_ROSACEA
rs34500711	GCST90277247	Sterol ester (27:1/18:3) levels	T	C	T	C	0.209548	0.1842	0.0381243	0.04035	1.58725e-06	finn-b-L12_ROSACEA
rs58542926	GCST90277247	Sterol ester (27:1/18:3) levels	T	C	T	C	-0.168598	-0.1246	0.0625655	0.06425	1.00782e-06	finn-b-L12_ROSACEA
rs7412	GCST90277247	Sterol ester (27:1/18:3) levels	T	C	T	C	-0.190996	-0.0796	0.053066	0.05353	3.06739e-07	finn-b-L12_ROSACEA
rs7957655	GCST90277247	Sterol ester (27:1/18:3) levels	A	G	A	G	-0.0849482	0.0062	0.521019	0.5102	3.8847e-07	finn-b-L12_ROSACEA
rs118137821	GCST90277248	Sterol ester (27:1/20:2) levels	T	C	T	C	-0.268507	0.1127	0.0261831	0.02799	4.90802e-06	finn-b-L12_ROSACEA
rs1404999	GCST90277248	Sterol ester (27:1/20:2) levels	T	C	T	C	-0.101886	-0.009	0.313745	0.3097	3.99361e-07	finn-b-L12_ROSACEA
rs182695896	GCST90277248	Sterol ester (27:1/20:2) levels	C	A	C	A	0.285848	-0.0723	0.025305	0.0257	1.52396e-06	finn-b-L12_ROSACEA
rs1903973	GCST90277248	Sterol ester (27:1/20:2) levels	A	G	A	G	0.0864271	0.0899	0.555794	0.5567	2.61822e-06	finn-b-L12_ROSACEA
rs36194627	GCST90277248	Sterol ester (27:1/20:2) levels	A	G	A	G	0.29301	0.0247	0.022932	0.02272	4.70396e-06	finn-b-L12_ROSACEA
rs4245791	GCST90277248	Sterol ester (27:1/20:2) levels	T	C	T	C	-0.256295	0.0066	0.772602	0.7815	9.13344e-32	finn-b-L12_ROSACEA
rs429358	GCST90277248	Sterol ester (27:1/20:2) levels	C	T	C	T	0.162093	0.0782	0.189202	0.1827	9.1982e-12	finn-b-L12_ROSACEA
rs4778971	GCST90277248	Sterol ester (27:1/20:2) levels	G	A	G	A	-0.0902497	-0.0019	0.609431	0.6031	4.61143e-06	finn-b-L12_ROSACEA
rs55837134	GCST90277248	Sterol ester (27:1/20:2) levels	A	G	A	G	0.0994255	0.0375	0.239304	0.2332	4.94796e-06	finn-b-L12_ROSACEA
rs56276984	GCST90277248	Sterol ester (27:1/20:2) levels	T	C	T	C	-0.167871	0.0384	0.0692454	0.0637	3.57304e-06	finn-b-L12_ROSACEA
rs567249312	GCST90277248	Sterol ester (27:1/20:2) levels	A	G	A	G	-0.306469	-0.0764	0.0207737	0.0189	1.80545e-06	finn-b-L12_ROSACEA
rs6490297	GCST90277248	Sterol ester (27:1/20:2) levels	C	T	C	T	-0.0941881	0.0143	0.313198	0.3178	2.04234e-06	finn-b-L12_ROSACEA
rs6709904	GCST90277248	Sterol ester (27:1/20:2) levels	G	A	G	A	-0.211386	0.066	0.0998144	0.1025	3.77284e-11	finn-b-L12_ROSACEA
rs6755057	GCST90277248	Sterol ester (27:1/20:2) levels	C	G	C	G	-0.179938	-0.0752	0.934547	0.9319	1.33048e-06	finn-b-L12_ROSACEA
rs7202845	GCST90277248	Sterol ester (27:1/20:2) levels	C	A	C	A	0.0987036	0.0291	0.670481	0.6667	6.40514e-07	finn-b-L12_ROSACEA
rs75823353	GCST90277248	Sterol ester (27:1/20:2) levels	G	A	G	A	0.16864	0.0338	0.0729211	0.08126	2.38577e-06	finn-b-L12_ROSACEA
rs7853989	GCST90277248	Sterol ester (27:1/20:2) levels	C	G	C	G	-0.133323	-0.0405	0.155857	0.1548	2.40882e-07	finn-b-L12_ROSACEA
rs7933	GCST90277248	Sterol ester (27:1/20:2) levels	G	A	G	A	0.105612	0.0012	0.329175	0.3164	9.13511e-08	finn-b-L12_ROSACEA
rs9504426	GCST90277248	Sterol ester (27:1/20:2) levels	G	C	G	C	-0.0923357	-0.0126	0.377685	0.3668	1.16413e-06	finn-b-L12_ROSACEA
rs111575978	GCST90277249	Sterol ester (27:1/20:3) levels	A	G	A	G	0.289062	0.1457	0.0213174	0.02753	9.70419e-07	finn-b-L12_ROSACEA
rs112478356	GCST90277249	Sterol ester (27:1/20:3) levels	C	G	C	G	0.315808	-0.3041	0.0172375	0.01642	2.29427e-06	finn-b-L12_ROSACEA
rs1135999	GCST90277249	Sterol ester (27:1/20:3) levels	G	A	G	A	-0.22595	0.0046	0.315252	0.3173	1.90035e-36	finn-b-L12_ROSACEA
rs117079226	GCST90277249	Sterol ester (27:1/20:3) levels	A	G	A	G	0.375644	-0.1173	0.0114766	0.01104	1.46571e-06	finn-b-L12_ROSACEA
rs117754141	GCST90277249	Sterol ester (27:1/20:3) levels	G	C	G	C	0.291278	-0.1158	0.0226497	0.02173	1.1206e-06	finn-b-L12_ROSACEA
rs1428498	GCST90277249	Sterol ester (27:1/20:3) levels	G	A	G	A	-0.0812374	-0.0783	0.350825	0.3504	2.47985e-06	finn-b-L12_ROSACEA
rs1800961	GCST90277249	Sterol ester (27:1/20:3) levels	T	C	T	C	-0.23874	-0.1191	0.0524109	0.04533	1.54881e-10	finn-b-L12_ROSACEA
rs182695896	GCST90277249	Sterol ester (27:1/20:3) levels	C	A	C	A	0.28512	-0.0723	0.025305	0.0257	8.00964e-08	finn-b-L12_ROSACEA
rs187429064	GCST90277249	Sterol ester (27:1/20:3) levels	G	A	G	A	-0.235892	0.055	0.0535314	0.05076	4.92004e-10	finn-b-L12_ROSACEA
rs2352991	GCST90277249	Sterol ester (27:1/20:3) levels	G	A	G	A	-0.088946	0.0088	0.73476	0.737	3.61402e-06	finn-b-L12_ROSACEA
rs2727271	GCST90277249	Sterol ester (27:1/20:3) levels	T	A	T	A	-0.170476	0.0769	0.257859	0.268	3.9811e-19	finn-b-L12_ROSACEA
rs3752149	GCST90277249	Sterol ester (27:1/20:3) levels	C	A	C	A	-0.0915318	-0.0449	0.258644	0.2688	2.24765e-06	finn-b-L12_ROSACEA
rs4977342	GCST90277249	Sterol ester (27:1/20:3) levels	G	C	G	C	-0.0931473	0.0078	0.25096	0.2458	2.46524e-06	finn-b-L12_ROSACEA
rs530804537	GCST90277249	Sterol ester (27:1/20:3) levels	A	G	A	G	-0.244913	0.1973	0.0419602	0.04342	4.30519e-09	finn-b-L12_ROSACEA
rs56374730	GCST90277249	Sterol ester (27:1/20:3) levels	G	T	G	T	0.11198	0.0617	0.296257	0.3016	1.14556e-09	finn-b-L12_ROSACEA
rs570929	GCST90277249	Sterol ester (27:1/20:3) levels	C	G	C	G	-0.0819763	0.0228	0.548187	0.5492	9.70433e-07	finn-b-L12_ROSACEA
rs62217148	GCST90277249	Sterol ester (27:1/20:3) levels	T	C	T	C	-0.19515	0.0188	0.0488087	0.04694	1.43357e-06	finn-b-L12_ROSACEA
rs624605	GCST90277249	Sterol ester (27:1/20:3) levels	T	G	T	G	-0.0840902	-0.0615	0.443855	0.44	1.34785e-06	finn-b-L12_ROSACEA
rs685850	GCST90277249	Sterol ester (27:1/20:3) levels	G	A	G	A	0.0834062	-0.002	0.556502	0.5663	7.00648e-07	finn-b-L12_ROSACEA
rs7020	GCST90277249	Sterol ester (27:1/20:3) levels	A	G	A	G	0.0851994	0.0035	0.445783	0.4487	4.66628e-07	finn-b-L12_ROSACEA
rs7412	GCST90277249	Sterol ester (27:1/20:3) levels	T	C	T	C	-0.20265	-0.0796	0.053066	0.05353	5.68818e-08	finn-b-L12_ROSACEA
rs77645768	GCST90277249	Sterol ester (27:1/20:3) levels	A	G	A	G	0.272022	-0.0713	0.0255539	0.02677	4.38557e-07	finn-b-L12_ROSACEA
rs79047909	GCST90277249	Sterol ester (27:1/20:3) levels	G	C	G	C	-0.515874	0.0794	0.00622502	0.00715	1.37507e-06	finn-b-L12_ROSACEA
rs79771052	GCST90277249	Sterol ester (27:1/20:3) levels	G	A	G	A	0.391774	-0.1838	0.0120378	0.01166	1.24544e-06	finn-b-L12_ROSACEA
rs80325645	GCST90277249	Sterol ester (27:1/20:3) levels	C	T	C	T	-0.464751	-0.0524	0.00778947	0.007595	1.52637e-06	finn-b-L12_ROSACEA
rs11022403	GCST90277250	Sterol ester (27:1/20:4) levels	T	C	T	C	0.0844945	-0.018	0.303582	0.2914	4.14925e-06	finn-b-L12_ROSACEA
rs113394924	GCST90277250	Sterol ester (27:1/20:4) levels	G	T	G	T	0.226489	0.2295	0.0873313	0.08371	2.35057e-14	finn-b-L12_ROSACEA
rs1135999	GCST90277250	Sterol ester (27:1/20:4) levels	G	A	G	A	-0.101484	0.0046	0.315252	0.3173	1.22558e-08	finn-b-L12_ROSACEA
rs11591147	GCST90277250	Sterol ester (27:1/20:4) levels	T	G	T	G	-0.297311	0.0951	0.0332154	0.03612	1.29732e-10	finn-b-L12_ROSACEA
rs117186386	GCST90277250	Sterol ester (27:1/20:4) levels	C	T	C	T	0.178031	-0.1074	0.0598929	0.04752	4.59845e-07	finn-b-L12_ROSACEA
rs138482835	GCST90277250	Sterol ester (27:1/20:4) levels	A	G	A	G	-0.172335	0.012	0.061152	0.05215	2.39463e-06	finn-b-L12_ROSACEA
rs174561	GCST90277250	Sterol ester (27:1/20:4) levels	C	T	C	T	-0.650289	0.0195	0.381331	0.3874	0	finn-b-L12_ROSACEA
rs182695896	GCST90277250	Sterol ester (27:1/20:4) levels	C	A	C	A	0.295609	-0.0723	0.025305	0.0257	1.82143e-08	finn-b-L12_ROSACEA
rs186913978	GCST90277250	Sterol ester (27:1/20:4) levels	T	G	T	G	-0.414294	0.439	0.011973	0.009132	8.59933e-08	finn-b-L12_ROSACEA
rs187429064	GCST90277250	Sterol ester (27:1/20:4) levels	G	A	G	A	-0.254328	0.055	0.0535314	0.05076	1.20692e-11	finn-b-L12_ROSACEA
rs223841	GCST90277250	Sterol ester (27:1/20:4) levels	G	A	G	A	-0.10079	0.1344	0.171801	0.1689	4.23266e-06	finn-b-L12_ROSACEA
rs3019558	GCST90277250	Sterol ester (27:1/20:4) levels	A	G	A	G	-0.0875493	0.0401	0.421545	0.4279	2.14376e-07	finn-b-L12_ROSACEA
rs3741259	GCST90277250	Sterol ester (27:1/20:4) levels	T	C	T	C	-0.215685	0.1431	0.115847	0.1283	1.35591e-16	finn-b-L12_ROSACEA
rs3767941	GCST90277250	Sterol ester (27:1/20:4) levels	T	C	T	C	0.105232	0.0109	0.166466	0.1732	2.00501e-06	finn-b-L12_ROSACEA
rs3820438	GCST90277250	Sterol ester (27:1/20:4) levels	C	G	C	G	0.0843805	-0.0251	0.290801	0.2873	3.54182e-06	finn-b-L12_ROSACEA
rs58983615	GCST90277250	Sterol ester (27:1/20:4) levels	T	A	T	A	-0.401108	-0.0517	0.0208302	0.02107	9.52779e-12	finn-b-L12_ROSACEA
rs635196	GCST90277250	Sterol ester (27:1/20:4) levels	C	T	C	T	0.104506	-0.0774	0.18429	0.1783	1.05431e-06	finn-b-L12_ROSACEA
rs6812370	GCST90277250	Sterol ester (27:1/20:4) levels	A	G	A	G	-0.344289	-0.3186	0.0165749	0.01445	1.54896e-07	finn-b-L12_ROSACEA
rs7412	GCST90277250	Sterol ester (27:1/20:4) levels	T	C	T	C	-0.309996	-0.0796	0.053066	0.05353	4.288e-17	finn-b-L12_ROSACEA
rs7837272	GCST90277250	Sterol ester (27:1/20:4) levels	C	G	C	G	0.889559	-0.3511	0.00206695	0.001821	4.4656e-06	finn-b-L12_ROSACEA
rs9388335	GCST90277250	Sterol ester (27:1/20:4) levels	A	T	A	T	0.0782414	-0.0092	0.531519	0.5246	3.34578e-06	finn-b-L12_ROSACEA
rs10860778	GCST90277251	Sterol ester (27:1/20:5) levels	T	C	T	C	-0.0857574	0.0257	0.491434	0.4768	3.22728e-07	finn-b-L12_ROSACEA
rs11986253	GCST90277251	Sterol ester (27:1/20:5) levels	C	G	C	G	-0.105558	-0.0321	0.175398	0.1795	3.0022e-06	finn-b-L12_ROSACEA
rs12515163	GCST90277251	Sterol ester (27:1/20:5) levels	G	A	G	A	-0.0819542	-0.0261	0.400274	0.4132	3.21054e-06	finn-b-L12_ROSACEA
rs143678376	GCST90277251	Sterol ester (27:1/20:5) levels	A	C	A	C	0.152487	-0.1302	0.0776826	0.07	1.12219e-06	finn-b-L12_ROSACEA
rs1481975	GCST90277251	Sterol ester (27:1/20:5) levels	T	C	T	C	0.112727	-0.0393	0.860983	0.8586	3.79358e-06	finn-b-L12_ROSACEA
rs174527	GCST90277251	Sterol ester (27:1/20:5) levels	C	G	C	G	-0.128976	0.0852	0.44432	0.4519	4.44024e-14	finn-b-L12_ROSACEA
rs174581	GCST90277251	Sterol ester (27:1/20:5) levels	A	G	A	G	-0.4109	0.0267	0.409733	0.4148	3.55701e-133	finn-b-L12_ROSACEA
rs182611493	GCST90277251	Sterol ester (27:1/20:5) levels	G	A	G	A	-0.180683	0.0511	0.0538013	0.05084	1.87302e-06	finn-b-L12_ROSACEA
rs2054498	GCST90277251	Sterol ester (27:1/20:5) levels	G	A	G	A	-0.0853222	0.0376	0.537843	0.539	2.87623e-07	finn-b-L12_ROSACEA
rs2625222	GCST90277251	Sterol ester (27:1/20:5) levels	C	T	C	T	-0.125073	0.052	0.107239	0.1084	3.83961e-06	finn-b-L12_ROSACEA
rs3019200	GCST90277251	Sterol ester (27:1/20:5) levels	A	C	A	C	-0.100975	0.0333	0.803119	0.8087	2.37469e-06	finn-b-L12_ROSACEA
rs34343838	GCST90277251	Sterol ester (27:1/20:5) levels	A	G	A	G	0.124142	0.0224	0.119814	0.1234	1.33142e-06	finn-b-L12_ROSACEA
rs449647	GCST90277251	Sterol ester (27:1/20:5) levels	T	A	T	A	-0.133434	-0.0292	0.136396	0.1349	1.0706e-07	finn-b-L12_ROSACEA
rs508049	GCST90277251	Sterol ester (27:1/20:5) levels	T	C	T	C	-0.15839	0.0341	0.0979671	0.0927	3.35151e-08	finn-b-L12_ROSACEA
rs62025936	GCST90277251	Sterol ester (27:1/20:5) levels	G	A	G	A	0.106688	0.0032	0.164905	0.1568	2.75496e-06	finn-b-L12_ROSACEA
rs7936002	GCST90277251	Sterol ester (27:1/20:5) levels	G	A	G	A	0.109709	-0.0849	0.257197	0.2455	2.52693e-08	finn-b-L12_ROSACEA
rs7947954	GCST90277251	Sterol ester (27:1/20:5) levels	C	T	C	T	0.110621	0.0229	0.154687	0.1513	1.54607e-06	finn-b-L12_ROSACEA
rs980814	GCST90277251	Sterol ester (27:1/20:5) levels	G	T	G	T	0.0790809	0.0128	0.454706	0.4509	3.55064e-06	finn-b-L12_ROSACEA
rs10150075	GCST90277252	Sterol ester (27:1/22:6) levels	T	C	T	C	-0.204513	0.1123	0.0530446	0.06106	8.95799e-08	finn-b-L12_ROSACEA
rs115647337	GCST90277252	Sterol ester (27:1/22:6) levels	T	G	T	G	-0.198006	0.0533	0.0411956	0.04231	3.23601e-06	finn-b-L12_ROSACEA
rs11591147	GCST90277252	Sterol ester (27:1/22:6) levels	T	G	T	G	-0.23804	0.0951	0.0332154	0.03612	3.90086e-07	finn-b-L12_ROSACEA
rs11633878	GCST90277252	Sterol ester (27:1/22:6) levels	A	G	A	G	-0.0974961	0.0691	0.71883	0.7159	1.97307e-06	finn-b-L12_ROSACEA
rs116794590	GCST90277252	Sterol ester (27:1/22:6) levels	C	T	C	T	-0.248117	0.3521	0.0255064	0.02416	3.27689e-06	finn-b-L12_ROSACEA
rs117061362	GCST90277252	Sterol ester (27:1/22:6) levels	T	G	T	G	0.19914	-0.0722	0.044898	0.04822	1.2577e-06	finn-b-L12_ROSACEA
rs149229417	GCST90277252	Sterol ester (27:1/22:6) levels	A	C	A	C	0.318052	-0.1591	0.0171037	0.01697	1.44497e-06	finn-b-L12_ROSACEA
rs17110517	GCST90277252	Sterol ester (27:1/22:6) levels	T	C	T	C	-0.174936	0.0143	0.0609657	0.05602	7.8495e-07	finn-b-L12_ROSACEA
rs174554	GCST90277252	Sterol ester (27:1/22:6) levels	G	A	G	A	-0.200968	0.022	0.405862	0.4126	2.2609e-32	finn-b-L12_ROSACEA
rs2229738	GCST90277252	Sterol ester (27:1/22:6) levels	T	C	T	C	-0.113593	0.0521	0.155986	0.155	1.28064e-06	finn-b-L12_ROSACEA
rs4072727	GCST90277252	Sterol ester (27:1/22:6) levels	C	T	C	T	-0.0925712	-0.0524	0.385293	0.3688	7.11119e-08	finn-b-L12_ROSACEA
rs72852391	GCST90277252	Sterol ester (27:1/22:6) levels	T	C	T	C	0.213123	-0.2077	0.03913	0.04016	2.17975e-06	finn-b-L12_ROSACEA
rs7412	GCST90277252	Sterol ester (27:1/22:6) levels	T	C	T	C	-0.268679	-0.0796	0.053066	0.05353	5.6073e-13	finn-b-L12_ROSACEA
rs75101588	GCST90277252	Sterol ester (27:1/22:6) levels	C	T	C	T	0.25893	-0.1494	0.029961	0.02919	2.22849e-07	finn-b-L12_ROSACEA
rs77456635	GCST90277252	Sterol ester (27:1/22:6) levels	A	G	A	G	-0.268171	0.119	0.02424	0.02725	5.67753e-07	finn-b-L12_ROSACEA
rs9559135	GCST90277252	Sterol ester (27:1/22:6) levels	G	A	G	A	0.0855016	0.0011	0.284133	0.2808	3.16894e-06	finn-b-L12_ROSACEA
rs114910162	GCST90277253	Ceramide (d40:1) levels	T	C	T	C	0.195321	-0.1478	0.0494759	0.04598	9.74087e-07	finn-b-L12_ROSACEA
rs117873718	GCST90277253	Ceramide (d40:1) levels	C	T	C	T	-0.222939	0.0565	0.032618	0.03094	4.03269e-06	finn-b-L12_ROSACEA
rs11982486	GCST90277253	Ceramide (d40:1) levels	C	T	C	T	0.0893504	0.0097	0.240523	0.2435	4.76639e-06	finn-b-L12_ROSACEA
rs12366015	GCST90277253	Ceramide (d40:1) levels	G	A	G	A	-0.088126	0.0097	0.716811	0.721	2.25291e-06	finn-b-L12_ROSACEA
rs1260326	GCST90277253	Ceramide (d40:1) levels	C	T	C	T	-0.0994691	0.0197	0.650878	0.6494	1.40033e-08	finn-b-L12_ROSACEA
rs12927793	GCST90277253	Ceramide (d40:1) levels	A	G	A	G	-0.0791556	0.0153	0.529955	0.5278	2.12757e-06	finn-b-L12_ROSACEA
rs1346910	GCST90277253	Ceramide (d40:1) levels	T	C	T	C	-0.102509	-0.0403	0.822875	0.8251	3.45644e-06	finn-b-L12_ROSACEA
rs187429064	GCST90277253	Ceramide (d40:1) levels	G	A	G	A	-0.231992	0.055	0.0535314	0.05076	1.02441e-09	finn-b-L12_ROSACEA
rs2236124	GCST90277253	Ceramide (d40:1) levels	C	T	C	T	0.127704	0.0223	0.146373	0.1449	5.60185e-08	finn-b-L12_ROSACEA
rs28505920	GCST90277253	Ceramide (d40:1) levels	A	T	A	T	0.123282	0.0081	0.171403	0.1718	3.57529e-08	finn-b-L12_ROSACEA
rs293566	GCST90277253	Ceramide (d40:1) levels	C	T	C	T	-0.0853302	-0.0076	0.46685	0.4668	5.57726e-07	finn-b-L12_ROSACEA
rs364585	GCST90277253	Ceramide (d40:1) levels	G	A	G	A	-0.263295	0.0259	0.66136	0.658	1.01838e-50	finn-b-L12_ROSACEA
rs56143221	GCST90277253	Ceramide (d40:1) levels	A	G	A	G	-0.111051	0.1384	0.144171	0.1514	4.13736e-06	finn-b-L12_ROSACEA
rs56406916	GCST90277253	Ceramide (d40:1) levels	A	G	A	G	0.172956	0.154	0.0570568	0.05972	3.95562e-06	finn-b-L12_ROSACEA
rs5767288	GCST90277253	Ceramide (d40:1) levels	A	G	A	G	-0.113343	0.0954	0.190342	0.1885	1.42463e-07	finn-b-L12_ROSACEA
rs58489806	GCST90277253	Ceramide (d40:1) levels	T	C	T	C	-0.178451	-0.1346	0.0756567	0.08129	1.71616e-08	finn-b-L12_ROSACEA
rs6535831	GCST90277253	Ceramide (d40:1) levels	T	G	T	G	0.114287	0.0199	0.860853	0.8592	2.84759e-06	finn-b-L12_ROSACEA
rs7157785	GCST90277253	Ceramide (d40:1) levels	T	G	T	G	0.147618	0.0879	0.125459	0.1344	5.09709e-09	finn-b-L12_ROSACEA
rs111745969	GCST90277254	Ceramide (d40:2) levels	A	G	A	G	-0.134898	-0.0062	0.134764	0.1362	2.58703e-06	finn-b-L12_ROSACEA
rs115833524	GCST90277254	Ceramide (d40:2) levels	T	C	T	C	0.23105	0.1167	0.0418265	0.04237	2.91883e-06	finn-b-L12_ROSACEA
rs117671667	GCST90277254	Ceramide (d40:2) levels	T	C	T	C	0.267458	-0.048	0.0341145	0.03832	2.82596e-06	finn-b-L12_ROSACEA
rs12878001	GCST90277254	Ceramide (d40:2) levels	G	T	G	T	0.215989	0.088	0.124065	0.1336	5.66633e-14	finn-b-L12_ROSACEA
rs12974674	GCST90277254	Ceramide (d40:2) levels	C	G	C	G	0.10569	-0.0618	0.24051	0.2375	2.54489e-06	finn-b-L12_ROSACEA
rs139456652	GCST90277254	Ceramide (d40:2) levels	A	G	A	G	0.213593	0.0718	0.0588129	0.05945	8.00523e-07	finn-b-L12_ROSACEA
rs147060788	GCST90277254	Ceramide (d40:2) levels	C	T	C	T	0.248716	0.0711	0.0340769	0.02923	3.07579e-06	finn-b-L12_ROSACEA
rs17748108	GCST90277254	Ceramide (d40:2) levels	C	T	C	T	0.144551	0.1015	0.122772	0.1288	1.72075e-06	finn-b-L12_ROSACEA
rs187429064	GCST90277254	Ceramide (d40:2) levels	G	A	G	A	-0.220391	0.055	0.0535314	0.05076	7.0986e-07	finn-b-L12_ROSACEA
rs438568	GCST90277254	Ceramide (d40:2) levels	G	A	G	A	-0.227656	0.0171	0.665837	0.664	3.65655e-29	finn-b-L12_ROSACEA
rs61751862	GCST90277254	Ceramide (d40:2) levels	C	G	C	G	0.24997	0.049	0.0305294	0.03459	3.74987e-06	finn-b-L12_ROSACEA
rs61834063	GCST90277254	Ceramide (d40:2) levels	G	A	G	A	-0.112851	-0.057	0.209064	0.2213	2.09673e-06	finn-b-L12_ROSACEA
rs6559102	GCST90277254	Ceramide (d40:2) levels	A	G	A	G	-0.418324	-0.2108	0.0131253	0.0151	2.11953e-06	finn-b-L12_ROSACEA
rs964184	GCST90277254	Ceramide (d40:2) levels	C	G	C	G	-0.14003	-0.0045	0.848991	0.8543	1.64242e-07	finn-b-L12_ROSACEA
rs10033592	GCST90277255	Ceramide (d42:1) levels	G	T	G	T	-0.0821246	0.0452	0.655299	0.6495	3.35918e-06	finn-b-L12_ROSACEA
rs11105228	GCST90277255	Ceramide (d42:1) levels	A	G	A	G	-0.085957	-0.0519	0.337067	0.3435	1.12504e-06	finn-b-L12_ROSACEA
rs114822153	GCST90277255	Ceramide (d42:1) levels	A	G	A	G	0.237444	-0.0415	0.0296179	0.02916	3.21224e-06	finn-b-L12_ROSACEA
rs114910162	GCST90277255	Ceramide (d42:1) levels	T	C	T	C	0.185799	-0.1478	0.0494759	0.04598	2.99249e-06	finn-b-L12_ROSACEA
rs117888980	GCST90277255	Ceramide (d42:1) levels	G	T	G	T	-0.29441	0.3151	0.0185533	0.01736	3.73973e-06	finn-b-L12_ROSACEA
rs1260326	GCST90277255	Ceramide (d42:1) levels	C	T	C	T	-0.088831	0.0197	0.650878	0.6494	3.63576e-07	finn-b-L12_ROSACEA
rs12927793	GCST90277255	Ceramide (d42:1) levels	A	G	A	G	-0.078516	0.0153	0.529955	0.5278	2.34225e-06	finn-b-L12_ROSACEA
rs186176314	GCST90277255	Ceramide (d42:1) levels	C	T	C	T	0.26929	0.3393	0.0225114	0.0208	3.13192e-06	finn-b-L12_ROSACEA
rs2236124	GCST90277255	Ceramide (d42:1) levels	C	T	C	T	0.148192	0.0223	0.146373	0.1449	2.53305e-10	finn-b-L12_ROSACEA
rs2945048	GCST90277255	Ceramide (d42:1) levels	A	T	A	T	0.0925624	-0.0638	0.240793	0.2378	1.87822e-06	finn-b-L12_ROSACEA
rs364585	GCST90277255	Ceramide (d42:1) levels	G	A	G	A	-0.222717	0.0259	0.66136	0.658	6.10811e-37	finn-b-L12_ROSACEA
rs56368930	GCST90277255	Ceramide (d42:1) levels	C	G	C	G	0.37973	-0.0546	0.012375	0.0131	4.44148e-06	finn-b-L12_ROSACEA
rs6977389	GCST90277255	Ceramide (d42:1) levels	A	G	A	G	-0.0777708	-0.0339	0.560349	0.5658	4.10344e-06	finn-b-L12_ROSACEA
rs7123454	GCST90277255	Ceramide (d42:1) levels	A	C	A	C	-0.110975	0.0222	0.811496	0.8236	2.86814e-07	finn-b-L12_ROSACEA
rs78573518	GCST90277255	Ceramide (d42:1) levels	G	A	G	A	-0.500131	-0.2843	0.00678459	0.006742	3.37676e-06	finn-b-L12_ROSACEA
rs8100204	GCST90277255	Ceramide (d42:1) levels	A	G	A	G	-0.166109	-0.0709	0.170713	0.1599	1.29409e-13	finn-b-L12_ROSACEA
rs10761716	GCST90277256	Ceramide (d42:2) levels	G	C	G	C	-0.0785813	0.0523	0.461059	0.4704	2.54977e-06	finn-b-L12_ROSACEA
rs116327692	GCST90277256	Ceramide (d42:2) levels	T	C	T	C	0.346637	-0.0578	0.0142941	0.01586	1.27822e-06	finn-b-L12_ROSACEA
rs1169306	GCST90277256	Ceramide (d42:2) levels	T	C	T	C	-0.0983412	0.0446	0.359634	0.356	1.51403e-08	finn-b-L12_ROSACEA
rs11713732	GCST90277256	Ceramide (d42:2) levels	T	C	T	C	0.112298	-0.0721	0.160202	0.1625	2.12008e-06	finn-b-L12_ROSACEA
rs117704733	GCST90277256	Ceramide (d42:2) levels	T	C	T	C	0.136573	0.0709	0.0875997	0.08346	4.38643e-06	finn-b-L12_ROSACEA
rs12356523	GCST90277256	Ceramide (d42:2) levels	A	G	A	G	0.0980092	-0.0097	0.190552	0.1882	3.31489e-06	finn-b-L12_ROSACEA
rs1260326	GCST90277256	Ceramide (d42:2) levels	C	T	C	T	-0.0947977	0.0197	0.650878	0.6494	5.585e-08	finn-b-L12_ROSACEA
rs12763964	GCST90277256	Ceramide (d42:2) levels	C	T	C	T	-0.131962	-0.0003	0.205697	0.195	1.88198e-10	finn-b-L12_ROSACEA
rs142985829	GCST90277256	Ceramide (d42:2) levels	T	C	T	C	0.362245	0.2469	0.0121236	0.01059	4.78745e-06	finn-b-L12_ROSACEA
rs1572595	GCST90277256	Ceramide (d42:2) levels	T	C	T	C	-0.0837854	0.0916	0.382105	0.3746	1.2353e-06	finn-b-L12_ROSACEA
rs187429064	GCST90277256	Ceramide (d42:2) levels	G	A	G	A	-0.287704	0.055	0.0535314	0.05076	2.74967e-14	finn-b-L12_ROSACEA
rs2236124	GCST90277256	Ceramide (d42:2) levels	C	T	C	T	0.169704	0.0223	0.146373	0.1449	4.2613e-13	finn-b-L12_ROSACEA
rs28505920	GCST90277256	Ceramide (d42:2) levels	A	T	A	T	0.116544	0.0081	0.171403	0.1718	1.6581e-07	finn-b-L12_ROSACEA
rs364585	GCST90277256	Ceramide (d42:2) levels	G	A	G	A	-0.265158	0.0259	0.66136	0.658	7.11568e-52	finn-b-L12_ROSACEA
rs5141	GCST90277256	Ceramide (d42:2) levels	C	T	C	T	-0.124841	0.0053	0.863694	0.8733	3.86709e-07	finn-b-L12_ROSACEA
rs55817533	GCST90277256	Ceramide (d42:2) levels	C	A	C	A	0.130074	-0.049	0.115611	0.1138	7.04643e-07	finn-b-L12_ROSACEA
rs5767288	GCST90277256	Ceramide (d42:2) levels	A	G	A	G	-0.141379	0.0954	0.190342	0.1885	4.30754e-11	finn-b-L12_ROSACEA
rs6503695	GCST90277256	Ceramide (d42:2) levels	C	T	C	T	0.0837721	-0.062	0.31405	0.3201	3.27638e-06	finn-b-L12_ROSACEA
rs6535831	GCST90277256	Ceramide (d42:2) levels	T	G	T	G	0.120941	0.0199	0.860853	0.8592	6.3756e-07	finn-b-L12_ROSACEA
rs673548	GCST90277256	Ceramide (d42:2) levels	A	G	A	G	-0.102639	-0.0647	0.272537	0.2662	3.53615e-08	finn-b-L12_ROSACEA
rs72999033	GCST90277256	Ceramide (d42:2) levels	T	C	T	C	-0.199245	-0.1424	0.0623971	0.06395	7.11969e-09	finn-b-L12_ROSACEA
rs779714	GCST90277256	Ceramide (d42:2) levels	T	C	T	C	0.120669	0.0048	0.8701	0.866	4.03157e-06	finn-b-L12_ROSACEA
rs78709083	GCST90277256	Ceramide (d42:2) levels	T	C	T	C	0.204114	-0.0593	0.0392165	0.04124	3.18657e-06	finn-b-L12_ROSACEA
rs79098941	GCST90277256	Ceramide (d42:2) levels	C	T	C	T	0.26394	0.2031	0.0238872	0.02588	2.3885e-06	finn-b-L12_ROSACEA
rs10812660	GCST90277257	Cholesterol levels	A	T	A	T	0.0859508	0.0432	0.375095	0.3764	1.56748e-06	finn-b-L12_ROSACEA
rs112411704	GCST90277257	Cholesterol levels	G	A	G	A	0.303163	0.0933	0.0175182	0.01615	4.51145e-06	finn-b-L12_ROSACEA
rs114243848	GCST90277257	Cholesterol levels	C	A	C	A	-0.227789	0.0126	0.0423232	0.04556	7.16565e-08	finn-b-L12_ROSACEA
rs11730766	GCST90277257	Cholesterol levels	T	C	T	C	0.252852	-0.0584	0.0287398	0.02808	9.67338e-07	finn-b-L12_ROSACEA
rs118068660	GCST90277257	Cholesterol levels	T	C	T	C	-0.161378	-0.0639	0.0946153	0.1026	1.16088e-08	finn-b-L12_ROSACEA
rs11857386	GCST90277257	Cholesterol levels	C	G	C	G	-0.0794348	0.0414	0.471057	0.4851	4.5688e-06	finn-b-L12_ROSACEA
rs11858279	GCST90277257	Cholesterol levels	C	T	C	T	0.0877418	-0.0129	0.302589	0.2973	1.43256e-06	finn-b-L12_ROSACEA
rs12552499	GCST90277257	Cholesterol levels	G	A	G	A	-0.188787	0.0633	0.0474496	0.04484	2.50171e-06	finn-b-L12_ROSACEA
rs12562141	GCST90277257	Cholesterol levels	C	T	C	T	-0.139218	-0.0597	0.0832304	0.08406	4.5242e-06	finn-b-L12_ROSACEA
rs1271671	GCST90277257	Cholesterol levels	A	G	A	G	0.23516	0.0177	0.0278953	0.02447	4.69827e-06	finn-b-L12_ROSACEA
rs16963800	GCST90277257	Cholesterol levels	C	T	C	T	0.110271	0.0191	0.160235	0.1578	1.35622e-06	finn-b-L12_ROSACEA
rs1800961	GCST90277257	Cholesterol levels	T	C	T	C	-0.179574	-0.1191	0.0524109	0.04533	1.57076e-06	finn-b-L12_ROSACEA
rs180958041	GCST90277257	Cholesterol levels	T	C	T	C	-0.365314	0.0753	0.0124096	0.01439	2.21711e-06	finn-b-L12_ROSACEA
rs182695896	GCST90277257	Cholesterol levels	C	A	C	A	0.268217	-0.0723	0.025305	0.0257	5.02173e-07	finn-b-L12_ROSACEA
rs2237478	GCST90277257	Cholesterol levels	T	C	T	C	-0.0993409	0.0135	0.198499	0.2003	2.51603e-06	finn-b-L12_ROSACEA
rs2879630	GCST90277257	Cholesterol levels	A	G	A	G	-0.101233	0.0594	0.188973	0.185	1.80104e-06	finn-b-L12_ROSACEA
rs429358	GCST90277257	Cholesterol levels	C	T	C	T	0.105625	0.0782	0.189202	0.1827	9.26375e-07	finn-b-L12_ROSACEA
rs57405165	GCST90277257	Cholesterol levels	T	C	T	C	-0.106878	-0.0162	0.154935	0.1631	3.52459e-06	finn-b-L12_ROSACEA
rs669552	GCST90277257	Cholesterol levels	G	A	G	A	-0.108173	-0.0916	0.156026	0.1459	3.3989e-06	finn-b-L12_ROSACEA
rs73005445	GCST90277257	Cholesterol levels	G	A	G	A	-0.090004	-0.0282	0.253445	0.2517	2.93914e-06	finn-b-L12_ROSACEA
rs78721266	GCST90277257	Cholesterol levels	G	A	G	A	0.190781	-0.0265	0.0439974	0.04147	3.90383e-06	finn-b-L12_ROSACEA
rs117614422	GCST90277258	Diacylglycerol (16:0_18:1) levels	G	C	G	C	-0.173463	0.0188	0.0649907	0.06124	4.70401e-06	finn-b-L12_ROSACEA
rs11778314	GCST90277258	Diacylglycerol (16:0_18:1) levels	T	C	T	C	-0.122	0.0348	0.15754	0.1516	4.59686e-07	finn-b-L12_ROSACEA
rs118099052	GCST90277258	Diacylglycerol (16:0_18:1) levels	T	A	T	A	0.378683	0.2595	0.0146135	0.01466	7.21727e-07	finn-b-L12_ROSACEA
rs1260326	GCST90277258	Diacylglycerol (16:0_18:1) levels	C	T	C	T	-0.0993268	0.0197	0.650878	0.6494	9.81218e-08	finn-b-L12_ROSACEA
rs180999317	GCST90277258	Diacylglycerol (16:0_18:1) levels	A	G	A	G	-0.653502	0.1914	0.00474668	0.006009	2.03835e-06	finn-b-L12_ROSACEA
rs1884216	GCST90277258	Diacylglycerol (16:0_18:1) levels	A	C	A	C	-0.0847771	-0.0165	0.622644	0.6249	4.29211e-06	finn-b-L12_ROSACEA
rs36094040	GCST90277258	Diacylglycerol (16:0_18:1) levels	C	T	C	T	-0.0870531	-0.0618	0.348202	0.3432	4.63832e-06	finn-b-L12_ROSACEA
rs55857911	GCST90277258	Diacylglycerol (16:0_18:1) levels	T	C	T	C	0.148449	-0.0445	0.0925141	0.09136	3.66084e-06	finn-b-L12_ROSACEA
rs72753379	GCST90277258	Diacylglycerol (16:0_18:1) levels	T	C	T	C	0.231459	-0.0715	0.039167	0.03642	1.27613e-06	finn-b-L12_ROSACEA
rs964184	GCST90277258	Diacylglycerol (16:0_18:1) levels	C	G	C	G	-0.18604	-0.0045	0.848991	0.8543	4.04272e-14	finn-b-L12_ROSACEA
rs11182480	GCST90277259	Diacylglycerol (16:0_18:2) levels	C	T	C	T	0.340654	0.1979	0.0177771	0.01842	1.77607e-06	finn-b-L12_ROSACEA
rs111934503	GCST90277259	Diacylglycerol (16:0_18:2) levels	C	T	C	T	0.669314	0.437	0.00456566	0.004397	1.66212e-06	finn-b-L12_ROSACEA
rs112122274	GCST90277259	Diacylglycerol (16:0_18:2) levels	G	A	G	A	-0.252753	0.304	0.0359716	0.03049	1.67951e-06	finn-b-L12_ROSACEA
rs1260326	GCST90277259	Diacylglycerol (16:0_18:2) levels	C	T	C	T	-0.102475	0.0197	0.650878	0.6494	6.20953e-08	finn-b-L12_ROSACEA
rs140314539	GCST90277259	Diacylglycerol (16:0_18:2) levels	A	G	A	G	0.308404	-0.1896	0.0213776	0.02613	1.37753e-06	finn-b-L12_ROSACEA
rs144838649	GCST90277259	Diacylglycerol (16:0_18:2) levels	T	C	T	C	-0.58031	-0.1758	0.00471305	0.004888	3.5158e-06	finn-b-L12_ROSACEA
rs148163011	GCST90277259	Diacylglycerol (16:0_18:2) levels	G	C	G	C	-0.281341	0.101	0.0241916	0.02415	2.82505e-06	finn-b-L12_ROSACEA
rs17030228	GCST90277259	Diacylglycerol (16:0_18:2) levels	A	G	A	G	-0.630151	-0.5197	0.00491725	0.00583	2.48848e-06	finn-b-L12_ROSACEA
rs17145750	GCST90277259	Diacylglycerol (16:0_18:2) levels	T	C	T	C	-0.133888	-0.0184	0.140658	0.1484	3.13516e-07	finn-b-L12_ROSACEA
rs2004776	GCST90277259	Diacylglycerol (16:0_18:2) levels	T	C	T	C	-0.107535	0.0137	0.196464	0.1906	2.83384e-06	finn-b-L12_ROSACEA
rs34606692	GCST90277259	Diacylglycerol (16:0_18:2) levels	T	C	T	C	-0.113829	0.0369	0.19634	0.2003	7.37751e-07	finn-b-L12_ROSACEA
rs35986054	GCST90277259	Diacylglycerol (16:0_18:2) levels	C	T	C	T	0.106823	-0.0196	0.196235	0.2037	4.29974e-06	finn-b-L12_ROSACEA
rs4806901	GCST90277259	Diacylglycerol (16:0_18:2) levels	C	T	C	T	0.121442	0.0296	0.150519	0.1518	4.18415e-06	finn-b-L12_ROSACEA
rs57747810	GCST90277259	Diacylglycerol (16:0_18:2) levels	A	C	A	C	-0.40422	-0.0141	0.0117031	0.01045	1.7001e-06	finn-b-L12_ROSACEA
rs6687291	GCST90277259	Diacylglycerol (16:0_18:2) levels	A	G	A	G	0.0981228	-0.0265	0.319911	0.3264	7.53832e-07	finn-b-L12_ROSACEA
rs6810359	GCST90277259	Diacylglycerol (16:0_18:2) levels	T	G	T	G	-0.192355	0.042	0.0528312	0.05329	3.61236e-06	finn-b-L12_ROSACEA
rs7165355	GCST90277259	Diacylglycerol (16:0_18:2) levels	C	G	C	G	-0.107268	-0.0188	0.19247	0.1974	3.91768e-06	finn-b-L12_ROSACEA
rs758398	GCST90277259	Diacylglycerol (16:0_18:2) levels	T	C	T	C	-0.116161	-0.0002	0.182989	0.1739	7.41846e-07	finn-b-L12_ROSACEA
rs9344829	GCST90277259	Diacylglycerol (16:0_18:2) levels	T	C	T	C	0.0895723	-0.0561	0.373208	0.3823	1.82213e-06	finn-b-L12_ROSACEA
rs964184	GCST90277259	Diacylglycerol (16:0_18:2) levels	C	G	C	G	-0.224813	-0.0045	0.848991	0.8543	1.64373e-19	finn-b-L12_ROSACEA
rs10502551	GCST90277260	Diacylglycerol (16:1_18:1) levels	G	C	G	C	-0.212813	0.1532	0.0508576	0.05058	3.21357e-07	finn-b-L12_ROSACEA
rs111750990	GCST90277260	Diacylglycerol (16:1_18:1) levels	C	A	C	A	-0.214278	0.1969	0.0413621	0.03989	2.65328e-06	finn-b-L12_ROSACEA
rs11182480	GCST90277260	Diacylglycerol (16:1_18:1) levels	C	T	C	T	0.345205	0.1979	0.0177771	0.01842	7.1595e-07	finn-b-L12_ROSACEA
rs112122274	GCST90277260	Diacylglycerol (16:1_18:1) levels	G	A	G	A	-0.259929	0.304	0.0359716	0.03049	7.57659e-07	finn-b-L12_ROSACEA
rs11778314	GCST90277260	Diacylglycerol (16:1_18:1) levels	T	C	T	C	-0.113375	0.0348	0.15754	0.1516	3.05366e-06	finn-b-L12_ROSACEA
rs1260326	GCST90277260	Diacylglycerol (16:1_18:1) levels	C	T	C	T	-0.11192	0.0197	0.650878	0.6494	2.15261e-09	finn-b-L12_ROSACEA
rs140283718	GCST90277260	Diacylglycerol (16:1_18:1) levels	A	T	A	T	-0.265886	-0.0284	0.0256515	0.0247	3.28899e-06	finn-b-L12_ROSACEA
rs2182380	GCST90277260	Diacylglycerol (16:1_18:1) levels	G	A	G	A	0.260746	-0.112	0.03059	0.02996	1.64945e-06	finn-b-L12_ROSACEA
rs3130696	GCST90277260	Diacylglycerol (16:1_18:1) levels	A	G	A	G	-0.107183	-0.0275	0.20794	0.2142	9.21967e-07	finn-b-L12_ROSACEA
rs77134026	GCST90277260	Diacylglycerol (16:1_18:1) levels	A	G	A	G	0.257957	0.0954	0.0306174	0.03214	3.20162e-06	finn-b-L12_ROSACEA
rs7910473	GCST90277260	Diacylglycerol (16:1_18:1) levels	T	C	T	C	0.284781	0.1765	0.977325	0.9797	3.12792e-06	finn-b-L12_ROSACEA
rs7955732	GCST90277260	Diacylglycerol (16:1_18:1) levels	T	G	T	G	-0.0886008	-0.0451	0.422862	0.4184	1.24412e-06	finn-b-L12_ROSACEA
rs964184	GCST90277260	Diacylglycerol (16:1_18:1) levels	C	G	C	G	-0.163958	-0.0045	0.848991	0.8543	3.16883e-11	finn-b-L12_ROSACEA
rs10169217	GCST90277261	Diacylglycerol (18:1_18:1) levels	G	A	G	A	-0.0982652	0.0136	0.676036	0.6765	7.18195e-08	finn-b-L12_ROSACEA
rs1042034	GCST90277261	Diacylglycerol (18:1_18:1) levels	T	C	T	C	0.10387	0.0655	0.727594	0.7334	4.96797e-08	finn-b-L12_ROSACEA
rs116011373	GCST90277261	Diacylglycerol (18:1_18:1) levels	A	G	A	G	-0.186075	-0.0431	0.0487529	0.04851	3.0554e-06	finn-b-L12_ROSACEA
rs116796527	GCST90277261	Diacylglycerol (18:1_18:1) levels	T	C	T	C	-0.337288	-0.0784	0.0143341	0.01531	2.68077e-06	finn-b-L12_ROSACEA
rs1260326	GCST90277261	Diacylglycerol (18:1_18:1) levels	C	T	C	T	-0.122667	0.0197	0.650878	0.6494	5.87541e-12	finn-b-L12_ROSACEA
rs139500046	GCST90277261	Diacylglycerol (18:1_18:1) levels	C	A	C	A	-0.392874	0.1721	0.011246	0.01246	1.13365e-06	finn-b-L12_ROSACEA
rs147782497	GCST90277261	Diacylglycerol (18:1_18:1) levels	A	C	A	C	0.258536	0.0682	0.0242209	0.02212	4.74776e-06	finn-b-L12_ROSACEA
rs157582	GCST90277261	Diacylglycerol (18:1_18:1) levels	T	C	T	C	0.0943821	-0.0344	0.223336	0.2296	4.43342e-06	finn-b-L12_ROSACEA
rs17596144	GCST90277261	Diacylglycerol (18:1_18:1) levels	T	C	T	C	0.130967	-0.0202	0.151717	0.1458	4.25945e-08	finn-b-L12_ROSACEA
rs268	GCST90277261	Diacylglycerol (18:1_18:1) levels	G	A	G	A	0.281466	0.0223	0.0226757	0.02264	1.25965e-06	finn-b-L12_ROSACEA
rs35332062	GCST90277261	Diacylglycerol (18:1_18:1) levels	A	G	A	G	-0.143787	-0.0416	0.121986	0.129	3.11246e-08	finn-b-L12_ROSACEA
rs36094040	GCST90277261	Diacylglycerol (18:1_18:1) levels	C	T	C	T	-0.0828741	-0.0618	0.348202	0.3432	4.95843e-06	finn-b-L12_ROSACEA
rs3770813	GCST90277261	Diacylglycerol (18:1_18:1) levels	T	G	T	G	-0.24588	-0.073	0.0277123	0.0258	2.36931e-06	finn-b-L12_ROSACEA
rs62046299	GCST90277261	Diacylglycerol (18:1_18:1) levels	C	T	C	T	0.36387	-0.1221	0.016456	0.0153	4.78193e-07	finn-b-L12_ROSACEA
rs62291573	GCST90277261	Diacylglycerol (18:1_18:1) levels	C	T	C	T	0.106679	-0.0284	0.214362	0.2113	6.90896e-07	finn-b-L12_ROSACEA
rs76950187	GCST90277261	Diacylglycerol (18:1_18:1) levels	G	A	G	A	0.159728	-0.1303	0.0744995	0.07679	9.58486e-07	finn-b-L12_ROSACEA
rs7782961	GCST90277261	Diacylglycerol (18:1_18:1) levels	T	A	T	A	0.0946344	0.0799	0.231896	0.2243	3.50905e-06	finn-b-L12_ROSACEA
rs964184	GCST90277261	Diacylglycerol (18:1_18:1) levels	C	G	C	G	-0.263829	-0.0045	0.848991	0.8543	3.74031e-29	finn-b-L12_ROSACEA
rs9865586	GCST90277261	Diacylglycerol (18:1_18:1) levels	G	A	G	A	-0.106769	0.0144	0.16497	0.1624	2.33403e-06	finn-b-L12_ROSACEA
rs1042034	GCST90277262	Diacylglycerol (18:1_18:2) levels	T	C	T	C	0.0933662	0.0655	0.727594	0.7334	1.64957e-06	finn-b-L12_ROSACEA
rs10773708	GCST90277262	Diacylglycerol (18:1_18:2) levels	A	G	A	G	-0.0871411	0.0084	0.682589	0.6787	3.71447e-06	finn-b-L12_ROSACEA
rs11668758	GCST90277262	Diacylglycerol (18:1_18:2) levels	T	C	T	C	0.0962473	-0.022	0.306566	0.3074	4.54358e-07	finn-b-L12_ROSACEA
rs11684166	GCST90277262	Diacylglycerol (18:1_18:2) levels	A	G	A	G	0.106307	-0.1084	0.176517	0.1776	3.4906e-06	finn-b-L12_ROSACEA
rs117416257	GCST90277262	Diacylglycerol (18:1_18:2) levels	T	C	T	C	-0.604472	0.0793	0.00456826	0.005615	3.83007e-06	finn-b-L12_ROSACEA
rs1233660	GCST90277262	Diacylglycerol (18:1_18:2) levels	A	T	A	T	-0.0976838	-0.057	0.220513	0.2125	3.00094e-06	finn-b-L12_ROSACEA
rs12365864	GCST90277262	Diacylglycerol (18:1_18:2) levels	G	A	G	A	0.123537	0.0955	0.166329	0.1594	1.58149e-07	finn-b-L12_ROSACEA
rs1260326	GCST90277262	Diacylglycerol (18:1_18:2) levels	C	T	C	T	-0.128985	0.0197	0.650878	0.6494	9.97682e-13	finn-b-L12_ROSACEA
rs13240065	GCST90277262	Diacylglycerol (18:1_18:2) levels	A	G	A	G	-0.172297	-0.0415	0.122045	0.1289	8.97975e-11	finn-b-L12_ROSACEA
rs141116593	GCST90277262	Diacylglycerol (18:1_18:2) levels	G	C	G	C	0.155326	-0.0036	0.0740121	0.07044	2.82126e-06	finn-b-L12_ROSACEA
rs157582	GCST90277262	Diacylglycerol (18:1_18:2) levels	T	C	T	C	0.117905	-0.0344	0.223336	0.2296	1.65714e-08	finn-b-L12_ROSACEA
rs17007519	GCST90277262	Diacylglycerol (18:1_18:2) levels	T	C	T	C	-0.301082	0.3841	0.0218632	0.01862	6.23764e-07	finn-b-L12_ROSACEA
rs1874124	GCST90277262	Diacylglycerol (18:1_18:2) levels	T	C	T	C	0.118137	-0.0266	0.151915	0.1456	1.31322e-06	finn-b-L12_ROSACEA
rs2352723	GCST90277262	Diacylglycerol (18:1_18:2) levels	C	T	C	T	-0.112348	0.0232	0.76854	0.7661	3.76323e-08	finn-b-L12_ROSACEA
rs268	GCST90277262	Diacylglycerol (18:1_18:2) levels	G	A	G	A	0.336	0.0223	0.0226757	0.02264	8.25719e-09	finn-b-L12_ROSACEA
rs4608457	GCST90277262	Diacylglycerol (18:1_18:2) levels	T	C	T	C	-0.199572	0.1546	0.0452902	0.04274	1.80899e-06	finn-b-L12_ROSACEA
rs55788915	GCST90277262	Diacylglycerol (18:1_18:2) levels	A	C	A	C	-0.251482	0.0552	0.0310445	0.03298	1.92284e-06	finn-b-L12_ROSACEA
rs62291573	GCST90277262	Diacylglycerol (18:1_18:2) levels	C	T	C	T	0.100201	-0.0284	0.214362	0.2113	4.75379e-06	finn-b-L12_ROSACEA
rs7239207	GCST90277262	Diacylglycerol (18:1_18:2) levels	C	T	C	T	-0.0861675	0.0276	0.694138	0.6835	4.99059e-06	finn-b-L12_ROSACEA
rs72694990	GCST90277262	Diacylglycerol (18:1_18:2) levels	A	G	A	G	-0.120548	0.0602	0.128652	0.1333	4.00147e-06	finn-b-L12_ROSACEA
rs72836628	GCST90277262	Diacylglycerol (18:1_18:2) levels	T	C	T	C	-0.0902347	-0.054	0.296584	0.2907	2.11291e-06	finn-b-L12_ROSACEA
rs75008187	GCST90277262	Diacylglycerol (18:1_18:2) levels	A	G	A	G	0.128795	0.0023	0.127817	0.1316	9.79924e-07	finn-b-L12_ROSACEA
rs75596627	GCST90277262	Diacylglycerol (18:1_18:2) levels	A	G	A	G	0.127897	0.0229	0.113988	0.1104	4.62349e-06	finn-b-L12_ROSACEA
rs964184	GCST90277262	Diacylglycerol (18:1_18:2) levels	C	G	C	G	-0.291138	-0.0045	0.848991	0.8543	3.25964e-34	finn-b-L12_ROSACEA
rs10749053	GCST90277263	Diacylglycerol (18:1_18:3) levels	C	T	C	T	-0.142176	-0.0798	0.873622	0.8726	2.56665e-07	finn-b-L12_ROSACEA
rs112075774	GCST90277263	Diacylglycerol (18:1_18:3) levels	A	G	A	G	-0.16475	0.0302	0.0769663	0.07164	1.20665e-06	finn-b-L12_ROSACEA
rs114441702	GCST90277263	Diacylglycerol (18:1_18:3) levels	G	A	G	A	-0.257374	0.1399	0.0265166	0.02348	4.52353e-06	finn-b-L12_ROSACEA
rs116011373	GCST90277263	Diacylglycerol (18:1_18:3) levels	A	G	A	G	-0.191003	-0.0431	0.0487529	0.04851	3.05596e-06	finn-b-L12_ROSACEA
rs117518401	GCST90277263	Diacylglycerol (18:1_18:3) levels	T	C	T	C	0.112031	0.0082	0.173246	0.1833	1.4773e-06	finn-b-L12_ROSACEA
rs1260326	GCST90277263	Diacylglycerol (18:1_18:3) levels	C	T	C	T	-0.0897506	0.0197	0.650878	0.6494	8.82754e-07	finn-b-L12_ROSACEA
rs13237829	GCST90277263	Diacylglycerol (18:1_18:3) levels	A	G	A	G	-0.080769	-0.0453	0.502752	0.5052	3.03279e-06	finn-b-L12_ROSACEA
rs13399812	GCST90277263	Diacylglycerol (18:1_18:3) levels	A	G	A	G	0.489709	0.2258	0.00795465	0.007041	3.45634e-07	finn-b-L12_ROSACEA
rs180761622	GCST90277263	Diacylglycerol (18:1_18:3) levels	T	C	T	C	0.235098	0.0316	0.0331424	0.03647	1.73491e-06	finn-b-L12_ROSACEA
rs268	GCST90277263	Diacylglycerol (18:1_18:3) levels	G	A	G	A	0.280588	0.0223	0.0226757	0.02264	2.39475e-06	finn-b-L12_ROSACEA
rs55865364	GCST90277263	Diacylglycerol (18:1_18:3) levels	G	A	G	A	0.231342	0.0158	0.0317546	0.03097	4.22092e-06	finn-b-L12_ROSACEA
rs6583035	GCST90277263	Diacylglycerol (18:1_18:3) levels	C	T	C	T	-0.111585	0.0571	0.161946	0.162	2.4618e-06	finn-b-L12_ROSACEA
rs6958772	GCST90277263	Diacylglycerol (18:1_18:3) levels	C	G	C	G	0.0955653	0.0038	0.24412	0.2446	2.26779e-06	finn-b-L12_ROSACEA
rs77442856	GCST90277263	Diacylglycerol (18:1_18:3) levels	A	G	A	G	-0.123316	-0.1113	0.122288	0.1202	4.21362e-06	finn-b-L12_ROSACEA
rs964184	GCST90277263	Diacylglycerol (18:1_18:3) levels	C	G	C	G	-0.170501	-0.0045	0.848991	0.8543	1.42754e-12	finn-b-L12_ROSACEA
rs12116819	GCST90277264	Phosphatidylcholine (16:0_0:0) levels	A	G	A	G	-0.246434	-0.0299	0.1	0.03262	1.23936e-06	finn-b-L12_ROSACEA
rs1260326	GCST90277264	Phosphatidylcholine (16:0_0:0) levels	C	T	C	T	-0.0990041	0.0197	0.1	0.6494	1.56e-08	finn-b-L12_ROSACEA
rs148313235	GCST90277264	Phosphatidylcholine (16:0_0:0) levels	G	T	G	T	-0.344627	-0.2138	0.1	0.01545	3.1552e-07	finn-b-L12_ROSACEA
rs17477122	GCST90277264	Phosphatidylcholine (16:0_0:0) levels	G	A	G	A	-0.110303	-0.0043	0.1	0.1386	4.77068e-06	finn-b-L12_ROSACEA
rs188175189	GCST90277264	Phosphatidylcholine (16:0_0:0) levels	A	T	A	T	0.603979	-0.117	0.1	0.006053	4.26511e-06	finn-b-L12_ROSACEA
rs191695863	GCST90277264	Phosphatidylcholine (16:0_0:0) levels	A	C	A	C	-0.545615	-0.3988	0.1	0.005462	4.40531e-06	finn-b-L12_ROSACEA
rs248443	GCST90277264	Phosphatidylcholine (16:0_0:0) levels	T	C	T	C	-0.0938492	-0.008	0.1	0.6844	3.10527e-07	finn-b-L12_ROSACEA
rs2714309	GCST90277264	Phosphatidylcholine (16:0_0:0) levels	A	G	A	G	0.0797193	-0.0402	0.1	0.3893	3.68826e-06	finn-b-L12_ROSACEA
rs571344	GCST90277264	Phosphatidylcholine (16:0_0:0) levels	C	T	C	T	0.0817571	0.0159	0.1	0.6306	4.22844e-06	finn-b-L12_ROSACEA
rs62067063	GCST90277264	Phosphatidylcholine (16:0_0:0) levels	C	T	C	T	0.0858114	0.0693	0.1	0.5725	1.50132e-06	finn-b-L12_ROSACEA
rs62231613	GCST90277264	Phosphatidylcholine (16:0_0:0) levels	A	G	A	G	-0.442043	0.2628	0.1	0.009433	2.10498e-06	finn-b-L12_ROSACEA
rs7168957	GCST90277264	Phosphatidylcholine (16:0_0:0) levels	T	C	T	C	-0.168517	-0.0287	0.1	0.9416	9.01981e-07	finn-b-L12_ROSACEA
rs73200277	GCST90277264	Phosphatidylcholine (16:0_0:0) levels	T	C	T	C	0.284239	-0.1598	0.1	0.02106	1.45421e-06	finn-b-L12_ROSACEA
rs7529794	GCST90277264	Phosphatidylcholine (16:0_0:0) levels	T	G	T	G	0.134247	-0.0649	0.1	0.2384	4.31609e-12	finn-b-L12_ROSACEA
rs75563920	GCST90277264	Phosphatidylcholine (16:0_0:0) levels	C	T	C	T	-0.125655	-0.005	0.1	0.1225	1.28894e-06	finn-b-L12_ROSACEA
rs75668753	GCST90277264	Phosphatidylcholine (16:0_0:0) levels	G	A	G	A	-0.296566	-0.2668	0.1	0.02161	5.4866e-07	finn-b-L12_ROSACEA
rs76530357	GCST90277264	Phosphatidylcholine (16:0_0:0) levels	T	G	T	G	0.255968	0.0359	0.1	0.02575	2.70238e-06	finn-b-L12_ROSACEA
rs10095602	GCST90277265	Phosphatidylcholine (18:0_0:0) levels	T	C	T	C	0.175905	0.168	0.0518388	0.04556	3.78601e-06	finn-b-L12_ROSACEA
rs1018070	GCST90277265	Phosphatidylcholine (18:0_0:0) levels	A	T	A	T	0.17749	0.0217	0.0610606	0.06173	5.82719e-07	finn-b-L12_ROSACEA
rs1146461	GCST90277265	Phosphatidylcholine (18:0_0:0) levels	A	G	A	G	-0.0799367	0.0026	0.462843	0.4487	1.56887e-06	finn-b-L12_ROSACEA
rs11582724	GCST90277265	Phosphatidylcholine (18:0_0:0) levels	T	C	T	C	-0.0783007	0.0497	0.575133	0.5685	4.64132e-06	finn-b-L12_ROSACEA
rs117140365	GCST90277265	Phosphatidylcholine (18:0_0:0) levels	C	G	C	G	-0.329048	-0.1972	0.016047	0.01626	9.83331e-07	finn-b-L12_ROSACEA
rs143623180	GCST90277265	Phosphatidylcholine (18:0_0:0) levels	T	C	T	C	0.158391	-0.0668	0.0630338	0.06893	4.90328e-06	finn-b-L12_ROSACEA
rs145366219	GCST90277265	Phosphatidylcholine (18:0_0:0) levels	G	A	G	A	-0.158451	0.0041	0.0668144	0.06913	2.6762e-06	finn-b-L12_ROSACEA
rs186790715	GCST90277265	Phosphatidylcholine (18:0_0:0) levels	C	T	C	T	0.339272	0.1238	0.0168166	0.01572	2.45157e-07	finn-b-L12_ROSACEA
rs59634655	GCST90277265	Phosphatidylcholine (18:0_0:0) levels	T	G	T	G	-0.107958	0.0979	0.163331	0.1636	2.45652e-06	finn-b-L12_ROSACEA
rs7322909	GCST90277265	Phosphatidylcholine (18:0_0:0) levels	A	C	A	C	-0.0787191	0.0311	0.531381	0.5309	2.9995e-06	finn-b-L12_ROSACEA
rs7529794	GCST90277265	Phosphatidylcholine (18:0_0:0) levels	T	G	T	G	0.101489	-0.0649	0.249805	0.2384	1.64931e-07	finn-b-L12_ROSACEA
rs76023792	GCST90277265	Phosphatidylcholine (18:0_0:0) levels	A	T	A	T	0.217376	-0.0181	0.0338376	0.03038	3.86518e-06	finn-b-L12_ROSACEA
rs76309137	GCST90277265	Phosphatidylcholine (18:0_0:0) levels	T	C	T	C	-0.351083	-0.0687	0.0126828	0.01501	3.62696e-06	finn-b-L12_ROSACEA
rs76530357	GCST90277265	Phosphatidylcholine (18:0_0:0) levels	T	G	T	G	0.26617	0.0359	0.024507	0.02575	1.05327e-06	finn-b-L12_ROSACEA
rs77751297	GCST90277265	Phosphatidylcholine (18:0_0:0) levels	T	G	T	G	0.112682	-0.0363	0.164814	0.1551	6.41351e-07	finn-b-L12_ROSACEA
rs77900286	GCST90277265	Phosphatidylcholine (18:0_0:0) levels	C	T	C	T	-0.499708	0.1162	0.00808943	0.009455	2.88055e-07	finn-b-L12_ROSACEA
rs78392466	GCST90277265	Phosphatidylcholine (18:0_0:0) levels	T	A	T	A	-0.20877	-0.054	0.0377498	0.03465	1.98069e-06	finn-b-L12_ROSACEA
rs79713567	GCST90277265	Phosphatidylcholine (18:0_0:0) levels	T	C	T	C	-0.186585	-0.0425	0.0503732	0.04605	4.75402e-06	finn-b-L12_ROSACEA
rs10833360	GCST90277266	Phosphatidylcholine (18:1_0:0) levels	T	C	T	C	-0.0835781	0.0735	0.670185	0.6682	2.37567e-06	finn-b-L12_ROSACEA
rs11720139	GCST90277266	Phosphatidylcholine (18:1_0:0) levels	G	C	G	C	0.0783531	0.0365	0.384106	0.3747	4.97453e-06	finn-b-L12_ROSACEA
rs11727825	GCST90277266	Phosphatidylcholine (18:1_0:0) levels	A	G	A	G	0.0929482	-0.0108	0.262706	0.2658	1.42575e-06	finn-b-L12_ROSACEA
rs12949836	GCST90277266	Phosphatidylcholine (18:1_0:0) levels	G	A	G	A	-0.0806684	-0.0243	0.482545	0.4736	1.53879e-06	finn-b-L12_ROSACEA
rs142604671	GCST90277266	Phosphatidylcholine (18:1_0:0) levels	T	C	T	C	0.147428	-0.017	0.092928	0.09909	1.56415e-06	finn-b-L12_ROSACEA
rs146435288	GCST90277266	Phosphatidylcholine (18:1_0:0) levels	C	A	C	A	0.153318	0.0023	0.0702474	0.07411	4.37022e-06	finn-b-L12_ROSACEA
rs2714309	GCST90277266	Phosphatidylcholine (18:1_0:0) levels	A	G	A	G	0.0796192	-0.0402	0.391311	0.3893	3.75763e-06	finn-b-L12_ROSACEA
rs35583283	GCST90277266	Phosphatidylcholine (18:1_0:0) levels	C	G	C	G	0.101885	0.0448	0.192565	0.1958	1.69858e-06	finn-b-L12_ROSACEA
rs61852444	GCST90277266	Phosphatidylcholine (18:1_0:0) levels	C	G	C	G	-0.0927903	0.0096	0.313513	0.3116	2.49663e-07	finn-b-L12_ROSACEA
rs6455722	GCST90277266	Phosphatidylcholine (18:1_0:0) levels	G	T	G	T	-0.0811247	-0.0525	0.334905	0.335	4.2552e-06	finn-b-L12_ROSACEA
rs7529794	GCST90277266	Phosphatidylcholine (18:1_0:0) levels	T	G	T	G	0.125907	-0.0649	0.249805	0.2384	8.14869e-11	finn-b-L12_ROSACEA
rs7935110	GCST90277266	Phosphatidylcholine (18:1_0:0) levels	G	C	G	C	0.0823122	-0.0146	0.632521	0.6326	1.69904e-06	finn-b-L12_ROSACEA
rs10833360	GCST90277267	Phosphatidylcholine (18:2_0:0) levels	T	C	T	C	-0.0882033	0.0735	0.670185	0.6682	6.24965e-07	finn-b-L12_ROSACEA
rs111336143	GCST90277267	Phosphatidylcholine (18:2_0:0) levels	A	T	A	T	0.26027	-0.0073	0.0272362	0.01848	1.85187e-06	finn-b-L12_ROSACEA
rs115972339	GCST90277267	Phosphatidylcholine (18:2_0:0) levels	G	A	G	A	-0.225364	-0.1826	0.0350133	0.03815	1.04339e-06	finn-b-L12_ROSACEA
rs12949836	GCST90277267	Phosphatidylcholine (18:2_0:0) levels	G	A	G	A	-0.0766067	-0.0243	0.482545	0.4736	4.95353e-06	finn-b-L12_ROSACEA
rs139683825	GCST90277267	Phosphatidylcholine (18:2_0:0) levels	G	A	G	A	-0.208937	-0.0462	0.0383719	0.03157	2.52136e-06	finn-b-L12_ROSACEA
rs149768482	GCST90277267	Phosphatidylcholine (18:2_0:0) levels	T	C	T	C	0.198338	-0.0507	0.0671009	0.07217	1.45917e-08	finn-b-L12_ROSACEA
rs150917153	GCST90277267	Phosphatidylcholine (18:2_0:0) levels	T	C	T	C	0.176098	0.1466	0.0551197	0.05615	1.45437e-06	finn-b-L12_ROSACEA
rs174560	GCST90277267	Phosphatidylcholine (18:2_0:0) levels	C	T	C	T	0.131069	0.0175	0.382915	0.3884	3.22182e-14	finn-b-L12_ROSACEA
rs2610042	GCST90277267	Phosphatidylcholine (18:2_0:0) levels	G	A	G	A	0.274074	-0.1339	0.976678	0.9769	1.18593e-06	finn-b-L12_ROSACEA
rs414383	GCST90277267	Phosphatidylcholine (18:2_0:0) levels	T	A	T	A	-0.0812143	-0.0149	0.671451	0.6691	4.37122e-06	finn-b-L12_ROSACEA
rs59319733	GCST90277267	Phosphatidylcholine (18:2_0:0) levels	A	G	A	G	-0.0854255	-0.0088	0.339448	0.3373	1.20079e-06	finn-b-L12_ROSACEA
rs7529794	GCST90277267	Phosphatidylcholine (18:2_0:0) levels	T	G	T	G	0.116545	-0.0649	0.249805	0.2384	1.76026e-09	finn-b-L12_ROSACEA
rs8069148	GCST90277267	Phosphatidylcholine (18:2_0:0) levels	C	A	C	A	0.0894226	-0.007	0.252194	0.2463	3.13657e-06	finn-b-L12_ROSACEA
rs10733608	GCST90277268	Phosphatidylcholine (20:4_0:0) levels	T	G	T	G	0.0828074	-0.1037	0.484932	0.4779	3.33998e-06	finn-b-L12_ROSACEA
rs12303	GCST90277268	Phosphatidylcholine (20:4_0:0) levels	A	G	A	G	-0.103955	-0.0098	0.196404	0.1989	4.565e-06	finn-b-L12_ROSACEA
rs142999489	GCST90277268	Phosphatidylcholine (20:4_0:0) levels	G	C	G	C	-0.193964	0.0582	0.056224	0.05572	1.0913e-06	finn-b-L12_ROSACEA
rs174527	GCST90277268	Phosphatidylcholine (20:4_0:0) levels	C	G	C	G	-0.185753	0.0852	0.44432	0.4519	3.45277e-24	finn-b-L12_ROSACEA
rs174554	GCST90277268	Phosphatidylcholine (20:4_0:0) levels	G	A	G	A	-0.53524	0.022	0.405862	0.4126	4.87971e-202	finn-b-L12_ROSACEA
rs182611493	GCST90277268	Phosphatidylcholine (20:4_0:0) levels	G	A	G	A	-0.20768	0.0511	0.0538013	0.05084	2.77699e-07	finn-b-L12_ROSACEA
rs35798887	GCST90277268	Phosphatidylcholine (20:4_0:0) levels	T	C	T	C	-0.353231	-0.1649	0.0163384	0.01459	7.60962e-07	finn-b-L12_ROSACEA
rs58451960	GCST90277268	Phosphatidylcholine (20:4_0:0) levels	T	C	T	C	-0.169585	0.0353	0.137195	0.1398	1.21876e-10	finn-b-L12_ROSACEA
rs600626	GCST90277268	Phosphatidylcholine (20:4_0:0) levels	G	A	G	A	-0.120776	0.0317	0.232311	0.2292	1.23015e-08	finn-b-L12_ROSACEA
rs62511275	GCST90277268	Phosphatidylcholine (20:4_0:0) levels	G	C	G	C	0.220372	0.1404	0.0420349	0.0436	2.0815e-06	finn-b-L12_ROSACEA
rs7179330	GCST90277268	Phosphatidylcholine (20:4_0:0) levels	T	A	T	A	0.312852	-0.0771	0.980304	0.9822	1.14895e-06	finn-b-L12_ROSACEA
rs77620291	GCST90277268	Phosphatidylcholine (20:4_0:0) levels	A	G	A	G	0.489805	0.998	0.0080944	0.007445	1.71854e-06	finn-b-L12_ROSACEA
rs7936002	GCST90277268	Phosphatidylcholine (20:4_0:0) levels	G	A	G	A	0.134077	-0.0849	0.257197	0.2455	1.64783e-10	finn-b-L12_ROSACEA
rs9967725	GCST90277268	Phosphatidylcholine (20:4_0:0) levels	T	A	T	A	-0.100782	0.0104	0.349902	0.336	6.79236e-08	finn-b-L12_ROSACEA
rs116987919	GCST90277269	Phosphatidylethanolamine (18:0_0:0) levels	G	C	G	C	0.339817	-0.0835	0.0163458	0.01659	2.98289e-06	finn-b-L12_ROSACEA
rs12196051	GCST90277269	Phosphatidylethanolamine (18:0_0:0) levels	A	G	A	G	-0.291906	0.0531	0.0244466	0.02638	8.50265e-07	finn-b-L12_ROSACEA
rs1260326	GCST90277269	Phosphatidylethanolamine (18:0_0:0) levels	C	T	C	T	-0.0943186	0.0197	0.650878	0.6494	5.12294e-07	finn-b-L12_ROSACEA
rs12726330	GCST90277269	Phosphatidylethanolamine (18:0_0:0) levels	A	G	A	G	-0.232012	-0.0367	0.0428897	0.04428	2.54294e-07	finn-b-L12_ROSACEA
rs1532085	GCST90277269	Phosphatidylethanolamine (18:0_0:0) levels	G	A	G	A	-0.101106	0.0111	0.573441	0.577	1.93061e-08	finn-b-L12_ROSACEA
rs16918167	GCST90277269	Phosphatidylethanolamine (18:0_0:0) levels	T	G	T	G	-0.118855	0.0632	0.151074	0.1525	1.96378e-06	finn-b-L12_ROSACEA
rs1800588	GCST90277269	Phosphatidylethanolamine (18:0_0:0) levels	T	C	T	C	0.108553	-0.0425	0.258046	0.2483	1.75507e-07	finn-b-L12_ROSACEA
rs35152003	GCST90277269	Phosphatidylethanolamine (18:0_0:0) levels	A	T	A	T	-0.0968994	-0.0971	0.661874	0.6545	4.04977e-07	finn-b-L12_ROSACEA
rs4663191	GCST90277269	Phosphatidylethanolamine (18:0_0:0) levels	G	A	G	A	0.0972252	-0.0135	0.746146	0.7521	2.64196e-06	finn-b-L12_ROSACEA
rs6713691	GCST90277269	Phosphatidylethanolamine (18:0_0:0) levels	G	A	G	A	-0.110273	-0.0612	0.19703	0.1907	1.7577e-06	finn-b-L12_ROSACEA
rs72757442	GCST90277269	Phosphatidylethanolamine (18:0_0:0) levels	T	C	T	C	0.216544	-0.0716	0.0489424	0.05288	5.83109e-07	finn-b-L12_ROSACEA
rs7529794	GCST90277269	Phosphatidylethanolamine (18:0_0:0) levels	T	G	T	G	0.150648	-0.0649	0.249805	0.2384	3.79261e-13	finn-b-L12_ROSACEA
rs79577600	GCST90277269	Phosphatidylethanolamine (18:0_0:0) levels	T	G	T	G	0.145989	0.1221	0.0958104	0.09518	2.88516e-06	finn-b-L12_ROSACEA
rs11917269	GCST90277270	Phosphatidylethanolamine (18:1_0:0) levels	T	G	T	G	0.108543	0.0067	0.27729	0.2726	6.74936e-07	finn-b-L12_ROSACEA
rs149492888	GCST90277270	Phosphatidylethanolamine (18:1_0:0) levels	A	G	A	G	-0.5254	0.0703	0.00918203	0.007883	3.3994e-06	finn-b-L12_ROSACEA
rs2585266	GCST90277270	Phosphatidylethanolamine (18:1_0:0) levels	T	C	T	C	-0.241221	0.0936	0.0442746	0.05195	7.67099e-07	finn-b-L12_ROSACEA
rs35584640	GCST90277270	Phosphatidylethanolamine (18:1_0:0) levels	A	G	A	G	-0.108067	0.0413	0.217719	0.2116	4.89489e-06	finn-b-L12_ROSACEA
rs6768813	GCST90277270	Phosphatidylethanolamine (18:1_0:0) levels	C	T	C	T	0.109509	0.0857	0.628767	0.6296	7.74136e-08	finn-b-L12_ROSACEA
rs75388820	GCST90277270	Phosphatidylethanolamine (18:1_0:0) levels	A	G	A	G	0.22805	0.0168	0.0467532	0.0455	1.18575e-06	finn-b-L12_ROSACEA
rs7636653	GCST90277270	Phosphatidylethanolamine (18:1_0:0) levels	A	T	A	T	-0.0995654	-0.0095	0.476338	0.4743	4.12619e-07	finn-b-L12_ROSACEA
rs7776911	GCST90277270	Phosphatidylethanolamine (18:1_0:0) levels	A	G	A	G	-0.137228	-0.0839	0.840985	0.849	3.21901e-07	finn-b-L12_ROSACEA
rs9826895	GCST90277270	Phosphatidylethanolamine (18:1_0:0) levels	A	G	A	G	-0.103052	-0.0629	0.272343	0.2569	2.95337e-06	finn-b-L12_ROSACEA
rs11045856	GCST90277271	Phosphatidylethanolamine (18:2_0:0) levels	G	T	G	T	-0.118409	-0.0047	0.166098	0.172	2.49161e-07	finn-b-L12_ROSACEA
rs11063393	GCST90277271	Phosphatidylethanolamine (18:2_0:0) levels	G	A	G	A	-0.133779	0.1332	0.10249	0.09866	3.2157e-06	finn-b-L12_ROSACEA
rs111877698	GCST90277271	Phosphatidylethanolamine (18:2_0:0) levels	C	A	C	A	0.42279	0.2541	0.0125708	0.01316	1.09596e-06	finn-b-L12_ROSACEA
rs114899411	GCST90277271	Phosphatidylethanolamine (18:2_0:0) levels	A	G	A	G	-0.18852	0.0144	0.057478	0.05668	5.08222e-07	finn-b-L12_ROSACEA
rs1260326	GCST90277271	Phosphatidylethanolamine (18:2_0:0) levels	C	T	C	T	-0.114725	0.0197	0.650878	0.6494	1.12474e-10	finn-b-L12_ROSACEA
rs1338449	GCST90277271	Phosphatidylethanolamine (18:2_0:0) levels	C	T	C	T	0.082216	-0.0208	0.348986	0.3518	4.98307e-06	finn-b-L12_ROSACEA
rs1442407	GCST90277271	Phosphatidylethanolamine (18:2_0:0) levels	T	G	T	G	-0.115919	0.0587	0.178787	0.1826	1.60187e-07	finn-b-L12_ROSACEA
rs146330404	GCST90277271	Phosphatidylethanolamine (18:2_0:0) levels	C	G	C	G	0.560459	0.4457	0.00594845	0.005799	1.14203e-06	finn-b-L12_ROSACEA
rs174560	GCST90277271	Phosphatidylethanolamine (18:2_0:0) levels	C	T	C	T	0.364648	0.0175	0.382915	0.3884	7.02107e-98	finn-b-L12_ROSACEA
rs1792909	GCST90277271	Phosphatidylethanolamine (18:2_0:0) levels	A	G	A	G	0.0901933	0.0201	0.387265	0.3928	2.60094e-07	finn-b-L12_ROSACEA
rs188404615	GCST90277271	Phosphatidylethanolamine (18:2_0:0) levels	C	T	C	T	0.544265	0.1374	0.00681321	0.007864	1.53203e-07	finn-b-L12_ROSACEA
rs326048	GCST90277271	Phosphatidylethanolamine (18:2_0:0) levels	G	A	G	A	-0.0895673	0.0763	0.285426	0.2899	4.59705e-06	finn-b-L12_ROSACEA
rs35140833	GCST90277271	Phosphatidylethanolamine (18:2_0:0) levels	G	A	G	A	-0.114793	0.0266	0.15375	0.1617	2.29959e-06	finn-b-L12_ROSACEA
rs3741259	GCST90277271	Phosphatidylethanolamine (18:2_0:0) levels	T	C	T	C	0.138833	0.1431	0.115847	0.1283	1.86243e-07	finn-b-L12_ROSACEA
rs62076866	GCST90277271	Phosphatidylethanolamine (18:2_0:0) levels	T	C	T	C	0.387542	0.137	0.0127939	0.01276	4.3769e-07	finn-b-L12_ROSACEA
rs6413913	GCST90277271	Phosphatidylethanolamine (18:2_0:0) levels	A	G	A	G	-0.087949	0.0217	0.309028	0.3103	1.49566e-06	finn-b-L12_ROSACEA
rs8034802	GCST90277271	Phosphatidylethanolamine (18:2_0:0) levels	A	T	A	T	0.0880856	-0.0349	0.310621	0.3013	2.31327e-06	finn-b-L12_ROSACEA
rs1230353	GCST90277272	Phosphatidylcholine (14:0_16:0) levels	T	C	T	C	-0.114398	-0.0503	0.184564	0.1815	4.91805e-06	finn-b-L12_ROSACEA
rs2014300	GCST90277272	Phosphatidylcholine (14:0_16:0) levels	G	A	G	A	0.140996	-0.0297	0.88771	0.8896	3.41599e-06	finn-b-L12_ROSACEA
rs28416404	GCST90277272	Phosphatidylcholine (14:0_16:0) levels	C	T	C	T	-0.165936	0.1508	0.0792776	0.08015	2.83954e-06	finn-b-L12_ROSACEA
rs6050	GCST90277272	Phosphatidylcholine (14:0_16:0) levels	C	T	C	T	0.0947531	0.0218	0.323178	0.3147	3.24271e-06	finn-b-L12_ROSACEA
rs7239464	GCST90277272	Phosphatidylcholine (14:0_16:0) levels	T	C	T	C	0.0990153	0.0549	0.289407	0.2839	2.42855e-06	finn-b-L12_ROSACEA
rs74939791	GCST90277272	Phosphatidylcholine (14:0_16:0) levels	G	T	G	T	0.269733	-0.0426	0.0298181	0.0282	2.02708e-06	finn-b-L12_ROSACEA
rs77191266	GCST90277272	Phosphatidylcholine (14:0_16:0) levels	T	C	T	C	0.241774	-0.0645	0.0366716	0.03552	4.42743e-06	finn-b-L12_ROSACEA
rs9507859	GCST90277272	Phosphatidylcholine (14:0_16:0) levels	T	C	T	C	0.110629	0.0237	0.764613	0.763	7.13405e-07	finn-b-L12_ROSACEA
rs113668788	GCST90277273	Phosphatidylcholine (14:0_18:1) levels	A	G	A	G	0.134702	-0.0814	0.107919	0.1076	1.81431e-06	finn-b-L12_ROSACEA
rs11857386	GCST90277273	Phosphatidylcholine (14:0_18:1) levels	C	G	C	G	-0.0813299	0.0414	0.471057	0.4851	3.11686e-06	finn-b-L12_ROSACEA
rs12446515	GCST90277273	Phosphatidylcholine (14:0_18:1) levels	T	C	T	C	0.0970747	-0.0122	0.278603	0.2797	2.2956e-07	finn-b-L12_ROSACEA
rs1260326	GCST90277273	Phosphatidylcholine (14:0_18:1) levels	C	T	C	T	-0.105277	0.0197	0.650878	0.6494	2.39067e-09	finn-b-L12_ROSACEA
rs147585949	GCST90277273	Phosphatidylcholine (14:0_18:1) levels	A	G	A	G	-0.582066	-0.3403	0.00536217	0.007534	2.37247e-06	finn-b-L12_ROSACEA
rs2070474	GCST90277273	Phosphatidylcholine (14:0_18:1) levels	G	C	G	C	0.0854462	0.0574	0.548507	0.5604	5.0966e-07	finn-b-L12_ROSACEA
rs2379129	GCST90277273	Phosphatidylcholine (14:0_18:1) levels	A	C	A	C	-0.0904947	-0.0392	0.399474	0.3943	1.65241e-07	finn-b-L12_ROSACEA
rs2686446	GCST90277273	Phosphatidylcholine (14:0_18:1) levels	C	G	C	G	0.089888	-0.0187	0.711291	0.7164	1.40948e-06	finn-b-L12_ROSACEA
rs2946493	GCST90277273	Phosphatidylcholine (14:0_18:1) levels	C	T	C	T	0.0986783	0.019	0.206115	0.1974	2.90796e-06	finn-b-L12_ROSACEA
rs571968630	GCST90277273	Phosphatidylcholine (14:0_18:1) levels	C	G	C	G	0.546962	0.1198	0.0113885	0.01352	6.73834e-12	finn-b-L12_ROSACEA
rs62189362	GCST90277273	Phosphatidylcholine (14:0_18:1) levels	C	T	C	T	0.124275	-0.0414	0.107679	0.1027	4.44848e-06	finn-b-L12_ROSACEA
rs6531968	GCST90277273	Phosphatidylcholine (14:0_18:1) levels	G	T	G	T	-0.0786019	0.0378	0.544484	0.5307	3.78602e-06	finn-b-L12_ROSACEA
rs7484827	GCST90277273	Phosphatidylcholine (14:0_18:1) levels	G	A	G	A	0.0903435	0.0097	0.241111	0.2501	4.21056e-06	finn-b-L12_ROSACEA
rs75785594	GCST90277273	Phosphatidylcholine (14:0_18:1) levels	G	A	G	A	0.418972	-0.3737	0.0100086	0.01051	1.01231e-06	finn-b-L12_ROSACEA
rs78414457	GCST90277273	Phosphatidylcholine (14:0_18:1) levels	T	G	T	G	0.154824	0.0336	0.0744292	0.0782	2.4322e-06	finn-b-L12_ROSACEA
rs10917404	GCST90277275	Phosphatidylcholine (15:0_18:1) levels	T	C	T	C	-0.0980141	0.0306	0.226612	0.2307	3.31968e-06	finn-b-L12_ROSACEA
rs11075022	GCST90277275	Phosphatidylcholine (15:0_18:1) levels	C	T	C	T	0.085736	-0.0066	0.570046	0.5706	1.5971e-06	finn-b-L12_ROSACEA
rs1260326	GCST90277275	Phosphatidylcholine (15:0_18:1) levels	C	T	C	T	-0.0974131	0.0197	0.650878	0.6494	1.22478e-07	finn-b-L12_ROSACEA
rs12916925	GCST90277275	Phosphatidylcholine (15:0_18:1) levels	A	T	A	T	0.0810035	-0.0591	0.4607	0.4735	4.41364e-06	finn-b-L12_ROSACEA
rs12926159	GCST90277275	Phosphatidylcholine (15:0_18:1) levels	A	G	A	G	-0.431442	0.1671	0.0127734	0.01334	6.1035e-08	finn-b-L12_ROSACEA
rs142477396	GCST90277275	Phosphatidylcholine (15:0_18:1) levels	A	G	A	G	-0.106871	-0.0318	0.174537	0.1824	3.76976e-06	finn-b-L12_ROSACEA
rs1532085	GCST90277275	Phosphatidylcholine (15:0_18:1) levels	G	A	G	A	-0.0894363	0.0111	0.573441	0.577	4.67136e-07	finn-b-L12_ROSACEA
rs2379129	GCST90277275	Phosphatidylcholine (15:0_18:1) levels	A	C	A	C	-0.0945557	-0.0392	0.399474	0.3943	1.58482e-07	finn-b-L12_ROSACEA
rs581080	GCST90277275	Phosphatidylcholine (15:0_18:1) levels	C	G	C	G	0.116947	0.0452	0.856198	0.8548	2.75223e-06	finn-b-L12_ROSACEA
rs6866162	GCST90277275	Phosphatidylcholine (15:0_18:1) levels	C	T	C	T	0.134102	-0.1091	0.126532	0.1284	1.33769e-06	finn-b-L12_ROSACEA
rs72815248	GCST90277275	Phosphatidylcholine (15:0_18:1) levels	T	C	T	C	-0.129924	0.0552	0.122126	0.1175	1.65771e-06	finn-b-L12_ROSACEA
rs10468017	GCST90277276	Phosphatidylcholine (15:0_18:2) levels	T	C	T	C	0.111867	-0.0236	0.337526	0.3323	7.41467e-10	finn-b-L12_ROSACEA
rs10961143	GCST90277276	Phosphatidylcholine (15:0_18:2) levels	G	A	G	A	0.203506	-0.062	0.0482686	0.0488	3.86081e-07	finn-b-L12_ROSACEA
rs114498622	GCST90277276	Phosphatidylcholine (15:0_18:2) levels	C	A	C	A	0.3472	0.0117	0.0155838	0.01481	4.31808e-06	finn-b-L12_ROSACEA
rs1168036	GCST90277276	Phosphatidylcholine (15:0_18:2) levels	G	A	G	A	0.106914	-0.0546	0.737927	0.7358	4.7809e-08	finn-b-L12_ROSACEA
rs12113214	GCST90277276	Phosphatidylcholine (15:0_18:2) levels	A	T	A	T	0.0931266	0.0203	0.322946	0.3196	7.33664e-07	finn-b-L12_ROSACEA
rs13101957	GCST90277276	Phosphatidylcholine (15:0_18:2) levels	A	C	A	C	-0.121723	-0.0178	0.130141	0.1237	2.89132e-06	finn-b-L12_ROSACEA
rs13281002	GCST90277276	Phosphatidylcholine (15:0_18:2) levels	A	G	A	G	-0.26163	-0.0344	0.0268241	0.02508	9.5871e-07	finn-b-L12_ROSACEA
rs139075653	GCST90277276	Phosphatidylcholine (15:0_18:2) levels	C	T	C	T	0.645584	0.0496	0.00441822	0.00433	3.04024e-06	finn-b-L12_ROSACEA
rs1488201	GCST90277276	Phosphatidylcholine (15:0_18:2) levels	G	T	G	T	0.0846874	-0.0479	0.349732	0.3513	3.60087e-06	finn-b-L12_ROSACEA
rs16968712	GCST90277276	Phosphatidylcholine (15:0_18:2) levels	C	T	C	T	-0.13193	0.0668	0.119175	0.1307	2.63049e-06	finn-b-L12_ROSACEA
rs17231506	GCST90277276	Phosphatidylcholine (15:0_18:2) levels	T	C	T	C	0.142778	-0.0055	0.27829	0.2797	1.20288e-13	finn-b-L12_ROSACEA
rs174527	GCST90277276	Phosphatidylcholine (15:0_18:2) levels	C	G	C	G	0.102202	0.0852	0.44432	0.4519	9.3281e-09	finn-b-L12_ROSACEA
rs174566	GCST90277276	Phosphatidylcholine (15:0_18:2) levels	G	A	G	A	0.316974	0.0169	0.408433	0.4134	1.45655e-73	finn-b-L12_ROSACEA
rs17614174	GCST90277276	Phosphatidylcholine (15:0_18:2) levels	C	T	C	T	-0.187387	-0.0281	0.0523856	0.05045	3.74878e-06	finn-b-L12_ROSACEA
rs184289628	GCST90277276	Phosphatidylcholine (15:0_18:2) levels	G	T	G	T	0.298947	-0.0085	0.0181655	0.01954	3.67476e-06	finn-b-L12_ROSACEA
rs1911704	GCST90277276	Phosphatidylcholine (15:0_18:2) levels	C	G	C	G	-0.0835307	-0.0211	0.349079	0.3293	4.64891e-06	finn-b-L12_ROSACEA
rs35960238	GCST90277276	Phosphatidylcholine (15:0_18:2) levels	G	A	G	A	-0.130981	-0.0684	0.12659	0.1294	5.36646e-07	finn-b-L12_ROSACEA
rs4335452	GCST90277276	Phosphatidylcholine (15:0_18:2) levels	A	G	A	G	-0.103485	-0.0004	0.800119	0.7963	3.8767e-06	finn-b-L12_ROSACEA
rs4382917	GCST90277276	Phosphatidylcholine (15:0_18:2) levels	A	G	A	G	-0.10076	-0.0777	0.255777	0.2433	9.84339e-07	finn-b-L12_ROSACEA
rs551412	GCST90277276	Phosphatidylcholine (15:0_18:2) levels	T	A	T	A	0.0884124	0.0689	0.286012	0.2869	4.63797e-06	finn-b-L12_ROSACEA
rs55727637	GCST90277276	Phosphatidylcholine (15:0_18:2) levels	T	C	T	C	0.110967	0.0003	0.298983	0.3006	5.216e-09	finn-b-L12_ROSACEA
rs56144603	GCST90277276	Phosphatidylcholine (15:0_18:2) levels	A	G	A	G	0.247378	-0.0337	0.0315362	0.03059	1.41968e-06	finn-b-L12_ROSACEA
rs633695	GCST90277276	Phosphatidylcholine (15:0_18:2) levels	G	A	G	A	0.0930243	-0.037	0.313941	0.3051	9.27791e-07	finn-b-L12_ROSACEA
rs6769712	GCST90277276	Phosphatidylcholine (15:0_18:2) levels	A	T	A	T	-0.0843452	-0.0006	0.478935	0.4799	1.07128e-06	finn-b-L12_ROSACEA
rs75097472	GCST90277276	Phosphatidylcholine (15:0_18:2) levels	A	G	A	G	-0.382925	0.2068	0.0114815	0.01241	4.65026e-06	finn-b-L12_ROSACEA
rs77404354	GCST90277276	Phosphatidylcholine (15:0_18:2) levels	T	C	T	C	-0.478427	0.2372	0.00845274	0.01164	1.84168e-06	finn-b-L12_ROSACEA
rs964184	GCST90277276	Phosphatidylcholine (15:0_18:2) levels	C	G	C	G	-0.140695	-0.0045	0.848991	0.8543	5.34056e-09	finn-b-L12_ROSACEA
rs11591147	GCST90277277	Phosphatidylcholine (16:0_16:0) levels	T	G	T	G	-0.234494	0.0951	0.0332154	0.03612	4.93869e-07	finn-b-L12_ROSACEA
rs1187583	GCST90277277	Phosphatidylcholine (16:0_16:0) levels	A	G	A	G	-0.141723	0.1302	0.916339	0.9189	2.40531e-06	finn-b-L12_ROSACEA
rs12522374	GCST90277277	Phosphatidylcholine (16:0_16:0) levels	A	G	A	G	0.0812156	-0.0212	0.3474	0.3387	3.1139e-06	finn-b-L12_ROSACEA
rs13060992	GCST90277277	Phosphatidylcholine (16:0_16:0) levels	G	T	G	T	0.185911	-0.1816	0.947547	0.9478	7.56516e-07	finn-b-L12_ROSACEA
rs148444916	GCST90277277	Phosphatidylcholine (16:0_16:0) levels	C	T	C	T	0.288588	-0.0304	0.0208077	0.01895	5.66969e-07	finn-b-L12_ROSACEA
rs17231506	GCST90277277	Phosphatidylcholine (16:0_16:0) levels	T	C	T	C	0.142323	-0.0055	0.27829	0.2797	1.54316e-14	finn-b-L12_ROSACEA
rs174546	GCST90277277	Phosphatidylcholine (16:0_16:0) levels	T	C	T	C	-0.148938	0.0179	0.407364	0.4136	1.69211e-18	finn-b-L12_ROSACEA
rs2236514	GCST90277277	Phosphatidylcholine (16:0_16:0) levels	G	C	G	C	-0.0838989	-0.0328	0.647094	0.6546	2.31952e-06	finn-b-L12_ROSACEA
rs261290	GCST90277277	Phosphatidylcholine (16:0_16:0) levels	C	T	C	T	-0.138985	0.0094	0.612243	0.6184	2.37432e-16	finn-b-L12_ROSACEA
rs3134950	GCST90277277	Phosphatidylcholine (16:0_16:0) levels	A	C	A	C	0.0966721	0.0781	0.583482	0.5744	9.95711e-09	finn-b-L12_ROSACEA
rs3936021	GCST90277277	Phosphatidylcholine (16:0_16:0) levels	G	A	G	A	-0.106788	-0.0857	0.158123	0.1567	4.95843e-06	finn-b-L12_ROSACEA
rs4744927	GCST90277277	Phosphatidylcholine (16:0_16:0) levels	C	A	C	A	0.907441	-0.4605	0.997869	0.9981	2.35008e-06	finn-b-L12_ROSACEA
rs5022521	GCST90277277	Phosphatidylcholine (16:0_16:0) levels	T	C	T	C	-0.0974376	0.0142	0.797291	0.8059	4.26127e-06	finn-b-L12_ROSACEA
rs56270325	GCST90277277	Phosphatidylcholine (16:0_16:0) levels	T	A	T	A	0.0906471	0.0163	0.259242	0.2576	1.49092e-06	finn-b-L12_ROSACEA
rs633695	GCST90277277	Phosphatidylcholine (16:0_16:0) levels	G	A	G	A	0.0910849	-0.037	0.313941	0.3051	5.23028e-07	finn-b-L12_ROSACEA
rs643531	GCST90277277	Phosphatidylcholine (16:0_16:0) levels	A	C	A	C	0.124622	0.0188	0.88961	0.8864	1.90667e-06	finn-b-L12_ROSACEA
rs72733996	GCST90277277	Phosphatidylcholine (16:0_16:0) levels	G	A	G	A	0.101188	0.1216	0.197786	0.2095	1.23013e-06	finn-b-L12_ROSACEA
rs72974647	GCST90277277	Phosphatidylcholine (16:0_16:0) levels	G	A	G	A	0.144049	0.0807	0.0821802	0.08426	1.61199e-06	finn-b-L12_ROSACEA
rs73015021	GCST90277277	Phosphatidylcholine (16:0_16:0) levels	G	A	G	A	-0.158246	-0.0513	0.0921263	0.09928	3.48866e-08	finn-b-L12_ROSACEA
rs78909142	GCST90277277	Phosphatidylcholine (16:0_16:0) levels	A	G	A	G	-0.433346	-0.2338	0.00859814	0.008276	4.55895e-06	finn-b-L12_ROSACEA
rs10760286	GCST90277278	Phosphatidylcholine (16:0_16:1) levels	C	T	C	T	0.0789282	-0.0689	0.510018	0.5089	3.31645e-06	finn-b-L12_ROSACEA
rs113366516	GCST90277278	Phosphatidylcholine (16:0_16:1) levels	T	G	T	G	0.308243	-0.0893	0.0170391	0.01661	3.13979e-06	finn-b-L12_ROSACEA
rs11647818	GCST90277278	Phosphatidylcholine (16:0_16:1) levels	T	C	T	C	0.078693	-0.0098	0.57458	0.5728	3.67514e-06	finn-b-L12_ROSACEA
rs117571757	GCST90277278	Phosphatidylcholine (16:0_16:1) levels	A	G	A	G	-0.334189	0.3011	0.0134602	0.0148	4.43821e-06	finn-b-L12_ROSACEA
rs1260326	GCST90277278	Phosphatidylcholine (16:0_16:1) levels	C	T	C	T	-0.108205	0.0197	0.650878	0.6494	6.12206e-10	finn-b-L12_ROSACEA
rs1854434	GCST90277278	Phosphatidylcholine (16:0_16:1) levels	G	A	G	A	-0.109878	-0.109	0.153981	0.1501	2.14525e-06	finn-b-L12_ROSACEA
rs28524821	GCST90277278	Phosphatidylcholine (16:0_16:1) levels	C	A	C	A	0.108557	-0.1269	0.145543	0.1534	3.97619e-06	finn-b-L12_ROSACEA
rs35235479	GCST90277278	Phosphatidylcholine (16:0_16:1) levels	G	A	G	A	-0.0962084	-0.0111	0.214135	0.2129	2.2375e-06	finn-b-L12_ROSACEA
rs62098276	GCST90277278	Phosphatidylcholine (16:0_16:1) levels	C	T	C	T	-0.142117	-0.0137	0.0796716	0.08235	3.80299e-06	finn-b-L12_ROSACEA
rs77007318	GCST90277278	Phosphatidylcholine (16:0_16:1) levels	C	G	C	G	-0.241125	0.1198	0.0289285	0.02927	3.875e-06	finn-b-L12_ROSACEA
rs80227620	GCST90277278	Phosphatidylcholine (16:0_16:1) levels	T	C	T	C	0.118583	-0.0736	0.143969	0.1501	1.19424e-06	finn-b-L12_ROSACEA
rs116911263	GCST90277279	Phosphatidylcholine (16:0_17:1) levels	T	C	T	C	-0.351504	-0.1145	0.0136312	0.0166	1.46677e-06	finn-b-L12_ROSACEA
rs12475699	GCST90277279	Phosphatidylcholine (16:0_17:1) levels	C	T	C	T	0.0810595	-0.0233	0.663437	0.6556	4.85914e-06	finn-b-L12_ROSACEA
rs12749808	GCST90277279	Phosphatidylcholine (16:0_17:1) levels	T	C	T	C	-0.0836245	-0.0189	0.355842	0.3641	2.7546e-06	finn-b-L12_ROSACEA
rs16986523	GCST90277279	Phosphatidylcholine (16:0_17:1) levels	A	G	A	G	0.268447	-0.0528	0.0216234	0.02226	3.77576e-06	finn-b-L12_ROSACEA
rs2122922	GCST90277279	Phosphatidylcholine (16:0_17:1) levels	T	C	T	C	-0.0977021	0.0278	0.201521	0.2009	4.60592e-06	finn-b-L12_ROSACEA
rs41488845	GCST90277279	Phosphatidylcholine (16:0_17:1) levels	A	G	A	G	-0.495791	0.0533	0.00721981	0.009008	2.04298e-06	finn-b-L12_ROSACEA
rs6496787	GCST90277279	Phosphatidylcholine (16:0_17:1) levels	G	T	G	T	0.0929304	0.0052	0.608414	0.6002	8.2689e-08	finn-b-L12_ROSACEA
rs7177289	GCST90277279	Phosphatidylcholine (16:0_17:1) levels	T	C	T	C	0.0821979	-0.019	0.393494	0.3873	1.52744e-06	finn-b-L12_ROSACEA
rs78395462	GCST90277279	Phosphatidylcholine (16:0_17:1) levels	T	G	T	G	0.257505	-0.0202	0.02376	0.02706	3.17121e-06	finn-b-L12_ROSACEA
rs10468017	GCST90277280	Phosphatidylcholine (16:0_18:0) levels	T	C	T	C	0.0877008	-0.0236	0.337526	0.3323	6.14406e-07	finn-b-L12_ROSACEA
rs10853781	GCST90277280	Phosphatidylcholine (16:0_18:0) levels	G	A	G	A	0.0793179	-0.0056	0.495563	0.4894	3.32181e-06	finn-b-L12_ROSACEA
rs10890773	GCST90277280	Phosphatidylcholine (16:0_18:0) levels	A	G	A	G	-0.116955	-0.0112	0.860325	0.8618	1.0229e-06	finn-b-L12_ROSACEA
rs113076792	GCST90277280	Phosphatidylcholine (16:0_18:0) levels	A	G	A	G	-0.337637	0.0457	0.0135967	0.01728	4.83856e-06	finn-b-L12_ROSACEA
rs1168036	GCST90277280	Phosphatidylcholine (16:0_18:0) levels	G	A	G	A	0.0898612	-0.0546	0.737927	0.7358	1.99007e-06	finn-b-L12_ROSACEA
rs11723712	GCST90277280	Phosphatidylcholine (16:0_18:0) levels	A	G	A	G	0.103214	0.0045	0.806439	0.8137	1.10952e-06	finn-b-L12_ROSACEA
rs117495065	GCST90277280	Phosphatidylcholine (16:0_18:0) levels	G	C	G	C	0.301661	-0.2788	0.0174603	0.01996	4.01656e-06	finn-b-L12_ROSACEA
rs117528775	GCST90277280	Phosphatidylcholine (16:0_18:0) levels	C	T	C	T	0.593561	0.0157	0.00485169	0.00561	2.2494e-06	finn-b-L12_ROSACEA
rs12052409	GCST90277280	Phosphatidylcholine (16:0_18:0) levels	C	A	C	A	-0.193167	-0.1208	0.0516168	0.04975	5.56699e-07	finn-b-L12_ROSACEA
rs174601	GCST90277280	Phosphatidylcholine (16:0_18:0) levels	T	C	T	C	0.146355	0.0215	0.419025	0.4263	6.00203e-18	finn-b-L12_ROSACEA
rs183130	GCST90277280	Phosphatidylcholine (16:0_18:0) levels	T	C	T	C	0.0919488	-0.007	0.278171	0.2795	7.76573e-07	finn-b-L12_ROSACEA
rs2126263	GCST90277280	Phosphatidylcholine (16:0_18:0) levels	A	G	A	G	0.110887	-0.021	0.849792	0.8542	2.29687e-06	finn-b-L12_ROSACEA
rs2214660	GCST90277280	Phosphatidylcholine (16:0_18:0) levels	A	G	A	G	-0.101945	-0.0026	0.184972	0.1818	2.5591e-06	finn-b-L12_ROSACEA
rs4659619	GCST90277280	Phosphatidylcholine (16:0_18:0) levels	C	T	C	T	0.0849205	-0.0786	0.338249	0.3452	1.20566e-06	finn-b-L12_ROSACEA
rs62330208	GCST90277280	Phosphatidylcholine (16:0_18:0) levels	C	G	C	G	-0.102832	0.0368	0.239841	0.242	4.69423e-07	finn-b-L12_ROSACEA
rs662846	GCST90277280	Phosphatidylcholine (16:0_18:0) levels	A	C	A	C	-0.271702	-0.2737	0.023326	0.01879	1.65592e-06	finn-b-L12_ROSACEA
rs72723967	GCST90277280	Phosphatidylcholine (16:0_18:0) levels	A	C	A	C	0.110589	-0.0707	0.163055	0.1704	1.17812e-06	finn-b-L12_ROSACEA
rs72974647	GCST90277280	Phosphatidylcholine (16:0_18:0) levels	G	A	G	A	0.143439	0.0807	0.0821802	0.08426	1.91476e-06	finn-b-L12_ROSACEA
rs76413658	GCST90277280	Phosphatidylcholine (16:0_18:0) levels	C	G	C	G	-0.111627	0.0678	0.133145	0.1322	4.72512e-06	finn-b-L12_ROSACEA
rs1109771	GCST90277281	Phosphatidylcholine (16:0_18:1) levels	G	A	G	A	-0.0827171	-0.0025	0.496826	0.4884	7.36894e-07	finn-b-L12_ROSACEA
rs116997061	GCST90277281	Phosphatidylcholine (16:0_18:1) levels	T	C	T	C	-0.169932	-0.0671	0.0618727	0.06108	2.34988e-06	finn-b-L12_ROSACEA
rs1260326	GCST90277281	Phosphatidylcholine (16:0_18:1) levels	C	T	C	T	-0.101263	0.0197	0.650878	0.6494	6.89242e-09	finn-b-L12_ROSACEA
rs13060992	GCST90277281	Phosphatidylcholine (16:0_18:1) levels	G	T	G	T	0.172846	-0.1816	0.947547	0.9478	4.50276e-06	finn-b-L12_ROSACEA
rs1532085	GCST90277281	Phosphatidylcholine (16:0_18:1) levels	G	A	G	A	-0.0977538	0.0111	0.573441	0.577	6.24588e-09	finn-b-L12_ROSACEA
rs183130	GCST90277281	Phosphatidylcholine (16:0_18:1) levels	T	C	T	C	0.0975222	-0.007	0.278171	0.2795	1.56242e-07	finn-b-L12_ROSACEA
rs28807772	GCST90277281	Phosphatidylcholine (16:0_18:1) levels	G	A	G	A	0.0951955	0.0409	0.201768	0.2004	4.72437e-06	finn-b-L12_ROSACEA
rs4538911	GCST90277281	Phosphatidylcholine (16:0_18:1) levels	C	G	C	G	-0.0905041	0.044	0.703436	0.6912	8.54345e-07	finn-b-L12_ROSACEA
rs633695	GCST90277281	Phosphatidylcholine (16:0_18:1) levels	G	A	G	A	0.0903428	-0.037	0.313941	0.3051	6.82142e-07	finn-b-L12_ROSACEA
rs77027238	GCST90277281	Phosphatidylcholine (16:0_18:1) levels	A	G	A	G	0.185106	0.0805	0.0495664	0.05264	1.53986e-06	finn-b-L12_ROSACEA
rs10787711	GCST90277282	Phosphatidylcholine (16:0_18:2) levels	A	G	A	G	-0.0899783	0.0492	0.648489	0.6401	2.73908e-07	finn-b-L12_ROSACEA
rs10890773	GCST90277282	Phosphatidylcholine (16:0_18:2) levels	A	G	A	G	-0.125543	-0.0112	0.860325	0.8618	1.422e-07	finn-b-L12_ROSACEA
rs10961143	GCST90277282	Phosphatidylcholine (16:0_18:2) levels	G	A	G	A	0.195468	-0.062	0.0482686	0.0488	4.88187e-07	finn-b-L12_ROSACEA
rs112569946	GCST90277282	Phosphatidylcholine (16:0_18:2) levels	A	G	A	G	0.71609	-0.4176	0.00320476	0.002139	4.33684e-06	finn-b-L12_ROSACEA
rs11722429	GCST90277282	Phosphatidylcholine (16:0_18:2) levels	A	G	A	G	0.133312	-0.0314	0.0989349	0.1026	2.17707e-06	finn-b-L12_ROSACEA
rs117528775	GCST90277282	Phosphatidylcholine (16:0_18:2) levels	C	T	C	T	0.597066	0.0157	0.00485169	0.00561	1.92491e-06	finn-b-L12_ROSACEA
rs13150924	GCST90277282	Phosphatidylcholine (16:0_18:2) levels	A	G	A	G	-0.134613	-0.0181	0.130232	0.1238	7.19651e-08	finn-b-L12_ROSACEA
rs13402814	GCST90277282	Phosphatidylcholine (16:0_18:2) levels	T	A	T	A	0.164349	-0.0181	0.0597335	0.05821	2.8865e-06	finn-b-L12_ROSACEA
rs143066473	GCST90277282	Phosphatidylcholine (16:0_18:2) levels	A	G	A	G	0.254152	-0.0656	0.0248648	0.02491	4.28783e-06	finn-b-L12_ROSACEA
rs1532085	GCST90277282	Phosphatidylcholine (16:0_18:2) levels	G	A	G	A	-0.110553	0.0111	0.573441	0.577	4.60681e-11	finn-b-L12_ROSACEA
rs17126647	GCST90277282	Phosphatidylcholine (16:0_18:2) levels	T	C	T	C	-0.0993832	0.0593	0.203462	0.192	1.88904e-06	finn-b-L12_ROSACEA
rs17231506	GCST90277282	Phosphatidylcholine (16:0_18:2) levels	T	C	T	C	0.143843	-0.0055	0.27829	0.2797	8.35003e-15	finn-b-L12_ROSACEA
rs174527	GCST90277282	Phosphatidylcholine (16:0_18:2) levels	C	G	C	G	0.107199	0.0852	0.44432	0.4519	3.51191e-10	finn-b-L12_ROSACEA
rs174574	GCST90277282	Phosphatidylcholine (16:0_18:2) levels	C	A	C	A	-0.330699	-0.0242	0.590933	0.5858	5.65768e-86	finn-b-L12_ROSACEA
rs1800588	GCST90277282	Phosphatidylcholine (16:0_18:2) levels	T	C	T	C	0.137688	-0.0425	0.258046	0.2483	1.091e-12	finn-b-L12_ROSACEA
rs1833172	GCST90277282	Phosphatidylcholine (16:0_18:2) levels	T	C	T	C	0.157266	-0.0777	0.0715397	0.07743	1.60024e-06	finn-b-L12_ROSACEA
rs2629180	GCST90277282	Phosphatidylcholine (16:0_18:2) levels	A	G	A	G	-0.694512	-0.028	0.00386528	0.004442	2.56075e-06	finn-b-L12_ROSACEA
rs56075928	GCST90277282	Phosphatidylcholine (16:0_18:2) levels	A	G	A	G	0.244702	-0.1538	0.0257214	0.02805	3.84957e-06	finn-b-L12_ROSACEA
rs62039480	GCST90277282	Phosphatidylcholine (16:0_18:2) levels	A	G	A	G	0.115988	-0.0239	0.332015	0.3315	6.51588e-11	finn-b-L12_ROSACEA
rs7936002	GCST90277282	Phosphatidylcholine (16:0_18:2) levels	G	A	G	A	-0.0993499	-0.0849	0.257197	0.2455	4.2743e-07	finn-b-L12_ROSACEA
rs9436222	GCST90277282	Phosphatidylcholine (16:0_18:2) levels	G	C	G	C	-0.126689	0.0493	0.261404	0.2638	1.82282e-11	finn-b-L12_ROSACEA
rs964184	GCST90277282	Phosphatidylcholine (16:0_18:2) levels	C	G	C	G	-0.158038	-0.0045	0.848991	0.8543	9.5573e-12	finn-b-L12_ROSACEA
rs111506410	GCST90277283	Phosphatidylcholine (16:0_18:3) levels	C	T	C	T	0.242796	-0.2452	0.027672	0.02477	2.61657e-06	finn-b-L12_ROSACEA
rs115079643	GCST90277283	Phosphatidylcholine (16:0_18:3) levels	C	T	C	T	-0.282437	-0.2081	0.0235589	0.02792	4.59804e-07	finn-b-L12_ROSACEA
rs12255873	GCST90277283	Phosphatidylcholine (16:0_18:3) levels	G	A	G	A	-0.139426	0.0342	0.900849	0.8942	9.10892e-07	finn-b-L12_ROSACEA
rs1260326	GCST90277283	Phosphatidylcholine (16:0_18:3) levels	C	T	C	T	-0.115375	0.0197	0.650878	0.6494	4.01929e-11	finn-b-L12_ROSACEA
rs138477772	GCST90277283	Phosphatidylcholine (16:0_18:3) levels	A	G	A	G	-0.543136	0.0851	0.00558084	0.005572	3.26784e-06	finn-b-L12_ROSACEA
rs1474236	GCST90277283	Phosphatidylcholine (16:0_18:3) levels	C	T	C	T	-0.112417	-0.0006	0.81772	0.812	8.21192e-07	finn-b-L12_ROSACEA
rs147507697	GCST90277283	Phosphatidylcholine (16:0_18:3) levels	G	A	G	A	0.209265	0.129	0.0360979	0.03266	3.4639e-06	finn-b-L12_ROSACEA
rs174598	GCST90277283	Phosphatidylcholine (16:0_18:3) levels	A	G	A	G	0.111674	0.0232	0.345645	0.3475	2.24192e-10	finn-b-L12_ROSACEA
rs1800588	GCST90277283	Phosphatidylcholine (16:0_18:3) levels	T	C	T	C	0.0893785	-0.0425	0.258046	0.2483	3.95464e-06	finn-b-L12_ROSACEA
rs182611493	GCST90277283	Phosphatidylcholine (16:0_18:3) levels	G	A	G	A	-0.188652	0.0511	0.0538013	0.05084	6.28223e-07	finn-b-L12_ROSACEA
rs183130	GCST90277283	Phosphatidylcholine (16:0_18:3) levels	T	C	T	C	0.10651	-0.007	0.278171	0.2795	9.57278e-09	finn-b-L12_ROSACEA
rs192646452	GCST90277283	Phosphatidylcholine (16:0_18:3) levels	T	A	T	A	-0.254843	0.006	0.0234118	0.02202	4.52255e-06	finn-b-L12_ROSACEA
rs561601059	GCST90277283	Phosphatidylcholine (16:0_18:3) levels	C	T	C	T	-0.208863	-0.039	0.0390425	0.0378	3.38406e-06	finn-b-L12_ROSACEA
rs79189815	GCST90277283	Phosphatidylcholine (16:0_18:3) levels	G	A	G	A	0.431055	-0.3664	0.00907511	0.007484	2.18926e-06	finn-b-L12_ROSACEA
rs10995430	GCST90277284	Phosphatidylcholine (16:0_20:1) levels	T	C	T	C	-0.0842762	-0.0311	0.650489	0.652	2.60556e-06	finn-b-L12_ROSACEA
rs12707188	GCST90277284	Phosphatidylcholine (16:0_20:1) levels	T	C	T	C	0.0921884	-0.0482	0.416896	0.412	1.65817e-07	finn-b-L12_ROSACEA
rs1409892	GCST90277284	Phosphatidylcholine (16:0_20:1) levels	A	G	A	G	0.0788787	-0.0091	0.448009	0.4572	4.53529e-06	finn-b-L12_ROSACEA
rs150608914	GCST90277284	Phosphatidylcholine (16:0_20:1) levels	A	G	A	G	0.195065	-0.1137	0.0497369	0.05725	8.25477e-07	finn-b-L12_ROSACEA
rs174594	GCST90277284	Phosphatidylcholine (16:0_20:1) levels	A	C	A	C	-0.11459	-0.02	0.5815	0.5751	3.57873e-11	finn-b-L12_ROSACEA
rs17715191	GCST90277284	Phosphatidylcholine (16:0_20:1) levels	G	A	G	A	0.105846	0.0308	0.18287	0.1829	4.7692e-06	finn-b-L12_ROSACEA
rs2268493	GCST90277284	Phosphatidylcholine (16:0_20:1) levels	C	T	C	T	0.0844989	0.0052	0.391908	0.3882	1.60015e-06	finn-b-L12_ROSACEA
rs6007233	GCST90277284	Phosphatidylcholine (16:0_20:1) levels	T	C	T	C	0.0848606	0.0073	0.678459	0.6767	4.06334e-06	finn-b-L12_ROSACEA
rs73728261	GCST90277284	Phosphatidylcholine (16:0_20:1) levels	T	C	T	C	0.116685	0.005	0.128721	0.1183	3.11473e-06	finn-b-L12_ROSACEA
rs10160784	GCST90277285	Phosphatidylcholine (16:0_20:2) levels	C	T	C	T	-0.10964	0.0345	0.232378	0.2294	3.60553e-08	finn-b-L12_ROSACEA
rs113130033	GCST90277285	Phosphatidylcholine (16:0_20:2) levels	G	A	G	A	-0.196643	-0.0088	0.0429959	0.04708	1.73049e-06	finn-b-L12_ROSACEA
rs113550786	GCST90277285	Phosphatidylcholine (16:0_20:2) levels	G	A	G	A	0.393108	-0.2672	0.012264	0.01331	2.06009e-06	finn-b-L12_ROSACEA
rs1168041	GCST90277285	Phosphatidylcholine (16:0_20:2) levels	C	T	C	T	0.0926305	-0.0489	0.733272	0.7322	9.28968e-07	finn-b-L12_ROSACEA
rs1260326	GCST90277285	Phosphatidylcholine (16:0_20:2) levels	C	T	C	T	-0.0971522	0.0197	0.650878	0.6494	2.99807e-08	finn-b-L12_ROSACEA
rs12700446	GCST90277285	Phosphatidylcholine (16:0_20:2) levels	T	C	T	C	0.308637	-0.0986	0.0161409	0.0186	4.7347e-06	finn-b-L12_ROSACEA
rs142392117	GCST90277285	Phosphatidylcholine (16:0_20:2) levels	C	T	C	T	-0.276717	-0.3191	0.021616	0.01957	1.39563e-06	finn-b-L12_ROSACEA
rs148069564	GCST90277285	Phosphatidylcholine (16:0_20:2) levels	A	T	A	T	-0.777176	0.4484	0.00298714	0.003571	3.27898e-06	finn-b-L12_ROSACEA
rs150057262	GCST90277285	Phosphatidylcholine (16:0_20:2) levels	G	C	G	C	-0.202374	0.0552	0.0521856	0.04986	1.76593e-07	finn-b-L12_ROSACEA
rs1532085	GCST90277285	Phosphatidylcholine (16:0_20:2) levels	G	A	G	A	-0.0938326	0.0111	0.573441	0.577	2.68886e-08	finn-b-L12_ROSACEA
rs17126640	GCST90277285	Phosphatidylcholine (16:0_20:2) levels	A	G	A	G	-0.0982312	0.0597	0.203462	0.192	2.69815e-06	finn-b-L12_ROSACEA
rs17268633	GCST90277285	Phosphatidylcholine (16:0_20:2) levels	G	A	G	A	-0.285285	-0.0884	0.020327	0.02377	2.06818e-06	finn-b-L12_ROSACEA
rs174592	GCST90277285	Phosphatidylcholine (16:0_20:2) levels	G	A	G	A	0.261677	0.0205	0.418474	0.4248	4.95687e-54	finn-b-L12_ROSACEA
rs1800588	GCST90277285	Phosphatidylcholine (16:0_20:2) levels	T	C	T	C	0.10685	-0.0425	0.258046	0.2483	3.85363e-08	finn-b-L12_ROSACEA
rs1815763	GCST90277285	Phosphatidylcholine (16:0_20:2) levels	A	G	A	G	-0.366271	-0.1694	0.0112427	0.01355	4.3859e-06	finn-b-L12_ROSACEA
rs2236514	GCST90277285	Phosphatidylcholine (16:0_20:2) levels	G	C	G	C	-0.0906553	-0.0328	0.647094	0.6546	3.85286e-07	finn-b-L12_ROSACEA
rs2317091	GCST90277285	Phosphatidylcholine (16:0_20:2) levels	A	T	A	T	0.218183	-0.0248	0.040317	0.04458	4.10578e-07	finn-b-L12_ROSACEA
rs34516410	GCST90277285	Phosphatidylcholine (16:0_20:2) levels	T	G	T	G	-0.114191	-0.0551	0.133361	0.142	4.16181e-06	finn-b-L12_ROSACEA
rs62081852	GCST90277285	Phosphatidylcholine (16:0_20:2) levels	T	C	T	C	0.389035	0.0564	0.0176631	0.01967	9.34709e-09	finn-b-L12_ROSACEA
rs72800299	GCST90277285	Phosphatidylcholine (16:0_20:2) levels	A	T	A	T	-0.0849344	-0.0304	0.273838	0.2717	4.69216e-06	finn-b-L12_ROSACEA
rs76711488	GCST90277285	Phosphatidylcholine (16:0_20:2) levels	A	G	A	G	-0.259612	0.0082	0.0233365	0.02471	3.59998e-06	finn-b-L12_ROSACEA
rs78230994	GCST90277285	Phosphatidylcholine (16:0_20:2) levels	A	G	A	G	0.594643	0.0576	0.00553207	0.006418	1.24762e-06	finn-b-L12_ROSACEA
rs79718024	GCST90277285	Phosphatidylcholine (16:0_20:2) levels	G	A	G	A	-0.112541	0.0388	0.154606	0.1562	1.75563e-06	finn-b-L12_ROSACEA
rs10102672	GCST90277286	Phosphatidylcholine (16:0_20:3) levels	G	C	G	C	0.0864893	-0.0405	0.292518	0.2793	2.5716e-06	finn-b-L12_ROSACEA
rs1168041	GCST90277286	Phosphatidylcholine (16:0_20:3) levels	C	T	C	T	0.0893207	-0.0489	0.733272	0.7322	2.09912e-06	finn-b-L12_ROSACEA
rs138705401	GCST90277286	Phosphatidylcholine (16:0_20:3) levels	T	C	T	C	0.182684	0.0062	0.0471019	0.04706	4.47532e-06	finn-b-L12_ROSACEA
rs1410901	GCST90277286	Phosphatidylcholine (16:0_20:3) levels	T	C	T	C	0.0792456	0.0439	0.504904	0.4934	3.2424e-06	finn-b-L12_ROSACEA
rs141883259	GCST90277286	Phosphatidylcholine (16:0_20:3) levels	G	A	G	A	0.379693	-0.1145	0.0102326	0.01026	4.89285e-06	finn-b-L12_ROSACEA
rs150057262	GCST90277286	Phosphatidylcholine (16:0_20:3) levels	G	C	G	C	-0.199959	0.0552	0.0521856	0.04986	2.38966e-07	finn-b-L12_ROSACEA
rs6498540	GCST90277286	Phosphatidylcholine (16:0_20:3) levels	G	A	G	A	-0.192345	0.0163	0.334003	0.3355	1.90425e-27	finn-b-L12_ROSACEA
rs7173306	GCST90277286	Phosphatidylcholine (16:0_20:3) levels	C	T	C	T	-0.0838833	-0.0429	0.673993	0.6725	3.77929e-06	finn-b-L12_ROSACEA
rs968567	GCST90277286	Phosphatidylcholine (16:0_20:3) levels	T	C	T	C	0.256722	-0.0452	0.113005	0.1087	3.04743e-22	finn-b-L12_ROSACEA
rs113394924	GCST90277287	Phosphatidylcholine (16:0_20:4) levels	G	T	G	T	0.213662	0.2295	0.0873313	0.08371	6.08571e-13	finn-b-L12_ROSACEA
rs116438525	GCST90277287	Phosphatidylcholine (16:0_20:4) levels	T	C	T	C	-0.47024	-0.1484	0.00708978	0.00757	4.05305e-06	finn-b-L12_ROSACEA
rs116643980	GCST90277287	Phosphatidylcholine (16:0_20:4) levels	T	G	T	G	0.16746	0.0788	0.0555543	0.05398	4.84136e-06	finn-b-L12_ROSACEA
rs1251003	GCST90277287	Phosphatidylcholine (16:0_20:4) levels	A	T	A	T	-0.143925	0.0083	0.0898883	0.08852	1.23025e-06	finn-b-L12_ROSACEA
rs141391095	GCST90277287	Phosphatidylcholine (16:0_20:4) levels	G	A	G	A	-0.28091	-0.3769	0.0208715	0.02546	2.58145e-06	finn-b-L12_ROSACEA
rs147549994	GCST90277287	Phosphatidylcholine (16:0_20:4) levels	T	G	T	G	0.246269	-0.1272	0.035936	0.03426	5.51286e-08	finn-b-L12_ROSACEA
rs174527	GCST90277287	Phosphatidylcholine (16:0_20:4) levels	C	G	C	G	-0.17876	0.0852	0.44432	0.4519	8.38272e-26	finn-b-L12_ROSACEA
rs174533	GCST90277287	Phosphatidylcholine (16:0_20:4) levels	A	G	A	G	-0.597747	0.0169	0.408601	0.4147	6.28772e-295	finn-b-L12_ROSACEA
rs187429064	GCST90277287	Phosphatidylcholine (16:0_20:4) levels	G	A	G	A	-0.226182	0.055	0.0535314	0.05076	2.04418e-09	finn-b-L12_ROSACEA
rs2943813	GCST90277287	Phosphatidylcholine (16:0_20:4) levels	C	T	C	T	-0.139019	0.04	0.782953	0.791	9.96424e-12	finn-b-L12_ROSACEA
rs3018617	GCST90277287	Phosphatidylcholine (16:0_20:4) levels	G	A	G	A	-0.108239	-0.0478	0.301508	0.3106	8.62065e-09	finn-b-L12_ROSACEA
rs3820438	GCST90277287	Phosphatidylcholine (16:0_20:4) levels	C	G	C	G	0.0890593	-0.0251	0.290801	0.2873	1.14527e-06	finn-b-L12_ROSACEA
rs4756323	GCST90277287	Phosphatidylcholine (16:0_20:4) levels	T	C	T	C	-0.0775758	-0.0514	0.455803	0.4546	3.2167e-06	finn-b-L12_ROSACEA
rs499974	GCST90277287	Phosphatidylcholine (16:0_20:4) levels	A	C	A	C	-0.102702	0.0318	0.232313	0.2292	2.25761e-07	finn-b-L12_ROSACEA
rs72709529	GCST90277287	Phosphatidylcholine (16:0_20:4) levels	A	C	A	C	-0.272456	-0.2234	0.0233496	0.02237	1.12633e-06	finn-b-L12_ROSACEA
rs74754540	GCST90277287	Phosphatidylcholine (16:0_20:4) levels	A	G	A	G	-0.17857	0.1224	0.0491712	0.05071	4.18537e-06	finn-b-L12_ROSACEA
rs102274	GCST90277288	Phosphatidylcholine (16:0_20:5) levels	C	T	C	T	-0.372594	0.0177	0.408673	0.4154	4.34003e-109	finn-b-L12_ROSACEA
rs113394924	GCST90277288	Phosphatidylcholine (16:0_20:5) levels	G	T	G	T	0.140717	0.2295	0.0873313	0.08371	2.2767e-06	finn-b-L12_ROSACEA
rs113917790	GCST90277288	Phosphatidylcholine (16:0_20:5) levels	T	C	T	C	0.350023	0.0832	0.0132488	0.01142	2.5458e-06	finn-b-L12_ROSACEA
rs174527	GCST90277288	Phosphatidylcholine (16:0_20:5) levels	C	G	C	G	-0.101211	0.0852	0.44432	0.4519	3.21183e-09	finn-b-L12_ROSACEA
rs2041149	GCST90277288	Phosphatidylcholine (16:0_20:5) levels	G	A	G	A	-0.0787484	0.0324	0.477283	0.4658	2.72526e-06	finn-b-L12_ROSACEA
rs28569162	GCST90277288	Phosphatidylcholine (16:0_20:5) levels	G	A	G	A	0.11531	-0.0403	0.131263	0.127	4.68438e-06	finn-b-L12_ROSACEA
rs3018617	GCST90277288	Phosphatidylcholine (16:0_20:5) levels	G	A	G	A	-0.0934777	-0.0478	0.301508	0.3106	7.08294e-07	finn-b-L12_ROSACEA
rs34822092	GCST90277288	Phosphatidylcholine (16:0_20:5) levels	A	T	A	T	-0.283216	-0.2654	0.0225232	0.02579	5.21426e-07	finn-b-L12_ROSACEA
rs59839417	GCST90277288	Phosphatidylcholine (16:0_20:5) levels	A	G	A	G	-0.0991331	-0.0768	0.205699	0.2098	2.02308e-06	finn-b-L12_ROSACEA
rs62025936	GCST90277288	Phosphatidylcholine (16:0_20:5) levels	G	A	G	A	0.120588	0.0032	0.164905	0.1568	1.18341e-07	finn-b-L12_ROSACEA
rs74754540	GCST90277288	Phosphatidylcholine (16:0_20:5) levels	A	G	A	G	-0.188951	0.1224	0.0491712	0.05071	1.1805e-06	finn-b-L12_ROSACEA
rs7780677	GCST90277288	Phosphatidylcholine (16:0_20:5) levels	A	C	A	C	-0.0861957	-0.0515	0.409033	0.4106	4.33169e-07	finn-b-L12_ROSACEA
rs7947954	GCST90277288	Phosphatidylcholine (16:0_20:5) levels	C	T	C	T	0.107838	0.0229	0.154687	0.1513	2.80466e-06	finn-b-L12_ROSACEA
rs115448758	GCST90277289	Phosphatidylcholine (16:0_22:4) levels	C	T	C	T	0.200479	-0.0027	0.049232	0.04849	7.10792e-07	finn-b-L12_ROSACEA
rs12528390	GCST90277289	Phosphatidylcholine (16:0_22:4) levels	A	G	A	G	0.18176	-0.0448	0.0556979	0.06304	1.21867e-06	finn-b-L12_ROSACEA
rs1360225	GCST90277289	Phosphatidylcholine (16:0_22:4) levels	C	T	C	T	0.102262	-0.0153	0.202246	0.2079	1.65647e-06	finn-b-L12_ROSACEA
rs1393144	GCST90277289	Phosphatidylcholine (16:0_22:4) levels	A	C	A	C	-0.10381	0.0598	0.172462	0.1746	3.99387e-06	finn-b-L12_ROSACEA
rs140028072	GCST90277289	Phosphatidylcholine (16:0_22:4) levels	T	C	T	C	-0.217304	0.0982	0.0343523	0.03792	4.64669e-06	finn-b-L12_ROSACEA
rs174551	GCST90277289	Phosphatidylcholine (16:0_22:4) levels	C	T	C	T	-0.289752	0.0179	0.406164	0.4112	3.66567e-63	finn-b-L12_ROSACEA
rs192523409	GCST90277289	Phosphatidylcholine (16:0_22:4) levels	C	T	C	T	0.276849	-0.3844	0.0249371	0.02371	6.89203e-07	finn-b-L12_ROSACEA
rs2236514	GCST90277289	Phosphatidylcholine (16:0_22:4) levels	G	C	G	C	-0.0919757	-0.0328	0.647094	0.6546	4.03772e-07	finn-b-L12_ROSACEA
rs2730612	GCST90277289	Phosphatidylcholine (16:0_22:4) levels	G	T	G	T	0.0815017	0.0397	0.595698	0.5951	2.93533e-06	finn-b-L12_ROSACEA
rs35040911	GCST90277289	Phosphatidylcholine (16:0_22:4) levels	T	C	T	C	-0.111975	0.0146	0.161378	0.165	1.34078e-06	finn-b-L12_ROSACEA
rs3741252	GCST90277289	Phosphatidylcholine (16:0_22:4) levels	T	C	T	C	0.120583	-0.0514	0.133653	0.1296	1.52512e-06	finn-b-L12_ROSACEA
rs4686798	GCST90277289	Phosphatidylcholine (16:0_22:4) levels	T	C	T	C	-0.0859462	-0.0002	0.357753	0.3617	9.64805e-07	finn-b-L12_ROSACEA
rs4693564	GCST90277289	Phosphatidylcholine (16:0_22:4) levels	C	A	C	A	0.115235	0.0368	0.83083	0.8228	9.18682e-07	finn-b-L12_ROSACEA
rs4856561	GCST90277289	Phosphatidylcholine (16:0_22:4) levels	A	C	A	C	0.211794	-0.02	0.0467112	0.0486	1.45561e-07	finn-b-L12_ROSACEA
rs570929	GCST90277289	Phosphatidylcholine (16:0_22:4) levels	C	G	C	G	-0.0786657	0.0228	0.548187	0.5492	3.97668e-06	finn-b-L12_ROSACEA
rs61008604	GCST90277289	Phosphatidylcholine (16:0_22:4) levels	T	G	T	G	-0.116042	0.023	0.248766	0.248	5.23667e-09	finn-b-L12_ROSACEA
rs6713301	GCST90277289	Phosphatidylcholine (16:0_22:4) levels	T	C	T	C	0.421164	-0.206	0.0100183	0.01138	1.25457e-06	finn-b-L12_ROSACEA
rs7007401	GCST90277289	Phosphatidylcholine (16:0_22:4) levels	C	T	C	T	-0.0885966	-0.0093	0.282222	0.2764	2.94612e-06	finn-b-L12_ROSACEA
rs77730345	GCST90277289	Phosphatidylcholine (16:0_22:4) levels	A	G	A	G	0.212688	-0.2506	0.0385651	0.03608	2.52559e-06	finn-b-L12_ROSACEA
rs1260326	GCST90277290	Phosphatidylcholine (16:0_22:5) levels	C	T	C	T	-0.0903716	0.0197	0.650878	0.6494	2.19924e-07	finn-b-L12_ROSACEA
rs146509239	GCST90277290	Phosphatidylcholine (16:0_22:5) levels	C	G	C	G	0.316441	0.1385	0.0160997	0.01577	2.60176e-06	finn-b-L12_ROSACEA
rs147057045	GCST90277290	Phosphatidylcholine (16:0_22:5) levels	T	C	T	C	-0.340943	0.1552	0.0153497	0.01648	2.62904e-06	finn-b-L12_ROSACEA
rs147797702	GCST90277290	Phosphatidylcholine (16:0_22:5) levels	C	T	C	T	-0.477283	0.2199	0.00935496	0.01022	8.64452e-08	finn-b-L12_ROSACEA
rs174527	GCST90277290	Phosphatidylcholine (16:0_22:5) levels	C	G	C	G	-0.112974	0.0852	0.44432	0.4519	3.69031e-11	finn-b-L12_ROSACEA
rs174533	GCST90277290	Phosphatidylcholine (16:0_22:5) levels	A	G	A	G	-0.41301	0.0169	0.408601	0.4147	5.07521e-135	finn-b-L12_ROSACEA
rs1800574	GCST90277290	Phosphatidylcholine (16:0_22:5) levels	T	C	T	C	0.208457	0.0787	0.0457285	0.04324	1.5119e-07	finn-b-L12_ROSACEA
rs2236514	GCST90277290	Phosphatidylcholine (16:0_22:5) levels	G	C	G	C	-0.123138	-0.0328	0.647094	0.6546	4.04291e-12	finn-b-L12_ROSACEA
rs2613167	GCST90277290	Phosphatidylcholine (16:0_22:5) levels	T	G	T	G	0.080838	-0.0084	0.373104	0.3847	4.83066e-06	finn-b-L12_ROSACEA
rs3019200	GCST90277290	Phosphatidylcholine (16:0_22:5) levels	A	C	A	C	-0.108578	0.0333	0.803119	0.8087	3.76801e-07	finn-b-L12_ROSACEA
rs3096698	GCST90277290	Phosphatidylcholine (16:0_22:5) levels	C	T	C	T	-0.0835997	0.0995	0.631001	0.6198	1.38797e-06	finn-b-L12_ROSACEA
rs508049	GCST90277290	Phosphatidylcholine (16:0_22:5) levels	T	C	T	C	-0.16692	0.0341	0.0979671	0.0927	5.61621e-09	finn-b-L12_ROSACEA
rs61653779	GCST90277290	Phosphatidylcholine (16:0_22:5) levels	C	T	C	T	0.275942	0.265	0.0200537	0.01626	4.68947e-06	finn-b-L12_ROSACEA
rs62142428	GCST90277290	Phosphatidylcholine (16:0_22:5) levels	A	C	A	C	0.236216	0.015	0.031103	0.03115	1.77193e-06	finn-b-L12_ROSACEA
rs62229686	GCST90277290	Phosphatidylcholine (16:0_22:5) levels	T	C	T	C	-0.246348	-0.0953	0.0391116	0.04152	4.53838e-09	finn-b-L12_ROSACEA
rs73019765	GCST90277290	Phosphatidylcholine (16:0_22:5) levels	C	T	C	T	0.11206	-0.1009	0.142464	0.1451	2.30811e-06	finn-b-L12_ROSACEA
rs7805803	GCST90277290	Phosphatidylcholine (16:0_22:5) levels	A	G	A	G	0.0807081	-0.0473	0.401599	0.3942	2.33033e-06	finn-b-L12_ROSACEA
rs80197029	GCST90277290	Phosphatidylcholine (16:0_22:5) levels	T	G	T	G	0.392084	-0.0875	0.0110072	0.01157	1.48165e-06	finn-b-L12_ROSACEA
rs9918362	GCST90277290	Phosphatidylcholine (16:0_22:5) levels	C	T	C	T	0.084561	-0.0159	0.458079	0.4682	5.089e-07	finn-b-L12_ROSACEA
rs10150075	GCST90277291	Phosphatidylcholine (16:0_22:6) levels	T	C	T	C	-0.191189	0.1123	0.0530446	0.06106	5.88361e-07	finn-b-L12_ROSACEA
rs10498720	GCST90277291	Phosphatidylcholine (16:0_22:6) levels	C	A	C	A	0.261962	-0.1766	0.0294103	0.02842	2.01121e-07	finn-b-L12_ROSACEA
rs117061362	GCST90277291	Phosphatidylcholine (16:0_22:6) levels	T	G	T	G	0.214587	-0.0722	0.044898	0.04822	1.8104e-07	finn-b-L12_ROSACEA
rs117398583	GCST90277291	Phosphatidylcholine (16:0_22:6) levels	A	G	A	G	-0.242768	-0.1648	0.0316929	0.0313	1.88293e-06	finn-b-L12_ROSACEA
rs174544	GCST90277291	Phosphatidylcholine (16:0_22:6) levels	A	C	A	C	-0.126716	0.0245	0.379757	0.3863	2.30441e-13	finn-b-L12_ROSACEA
rs2075083	GCST90277291	Phosphatidylcholine (16:0_22:6) levels	T	G	T	G	0.0810713	0.0465	0.581063	0.5647	1.42153e-06	finn-b-L12_ROSACEA
rs3775850	GCST90277291	Phosphatidylcholine (16:0_22:6) levels	A	G	A	G	-0.095713	0.0433	0.204242	0.2168	4.12409e-06	finn-b-L12_ROSACEA
rs4937784	GCST90277291	Phosphatidylcholine (16:0_22:6) levels	T	C	T	C	-0.119375	0.0581	0.135939	0.1442	1.55526e-06	finn-b-L12_ROSACEA
rs57634784	GCST90277291	Phosphatidylcholine (16:0_22:6) levels	T	C	T	C	-0.0873597	-0.013	0.330952	0.3237	6.92569e-07	finn-b-L12_ROSACEA
rs61900787	GCST90277291	Phosphatidylcholine (16:0_22:6) levels	C	T	C	T	0.0785995	0.0665	0.414617	0.4103	3.3372e-06	finn-b-L12_ROSACEA
rs77304558	GCST90277291	Phosphatidylcholine (16:0_22:6) levels	C	T	C	T	-0.914876	-0.1613	0.00212241	0.003085	3.14159e-06	finn-b-L12_ROSACEA
rs79508872	GCST90277291	Phosphatidylcholine (16:0_22:6) levels	A	C	A	C	-0.275754	0.0425	0.020161	0.01975	4.13556e-06	finn-b-L12_ROSACEA
rs964184	GCST90277291	Phosphatidylcholine (16:0_22:6) levels	C	G	C	G	-0.122296	-0.0045	0.848991	0.8543	1.38211e-07	finn-b-L12_ROSACEA
rs117402498	GCST90277292	Phosphatidylcholine (16:1_18:0) levels	T	C	T	C	0.198573	-0.0538	0.0469645	0.04194	1.58806e-06	finn-b-L12_ROSACEA
rs1260326	GCST90277292	Phosphatidylcholine (16:1_18:0) levels	C	T	C	T	-0.107928	0.0197	0.650878	0.6494	3.74622e-09	finn-b-L12_ROSACEA
rs1533362	GCST90277292	Phosphatidylcholine (16:1_18:0) levels	A	C	A	C	0.113809	-0.1289	0.145478	0.1534	3.88639e-06	finn-b-L12_ROSACEA
rs174559	GCST90277292	Phosphatidylcholine (16:1_18:0) levels	A	G	A	G	0.0951806	0.0189	0.313964	0.3156	5.39141e-07	finn-b-L12_ROSACEA
rs2379129	GCST90277292	Phosphatidylcholine (16:1_18:0) levels	A	C	A	C	-0.0866742	-0.0392	0.399474	0.3943	1.43893e-06	finn-b-L12_ROSACEA
rs2609122	GCST90277292	Phosphatidylcholine (16:1_18:0) levels	C	G	C	G	-0.274952	0.0002	0.0239924	0.02171	1.5507e-06	finn-b-L12_ROSACEA
rs28807772	GCST90277292	Phosphatidylcholine (16:1_18:0) levels	G	A	G	A	0.101351	0.0409	0.201768	0.2004	3.33376e-06	finn-b-L12_ROSACEA
rs76447935	GCST90277292	Phosphatidylcholine (16:1_18:0) levels	T	C	T	C	0.306866	0.1929	0.0229771	0.02207	4.94211e-07	finn-b-L12_ROSACEA
rs76712623	GCST90277292	Phosphatidylcholine (16:1_18:0) levels	A	G	A	G	-0.416364	0.198	0.0108733	0.01162	6.83833e-07	finn-b-L12_ROSACEA
rs77007318	GCST90277292	Phosphatidylcholine (16:1_18:0) levels	C	G	C	G	-0.278941	0.1198	0.0289285	0.02927	3.19365e-07	finn-b-L12_ROSACEA
rs9934078	GCST90277292	Phosphatidylcholine (16:1_18:0) levels	C	A	C	A	-0.0952731	0.1153	0.270836	0.2836	1.74138e-06	finn-b-L12_ROSACEA
rs11189347	GCST90277293	Phosphatidylcholine (16:1_18:1) levels	A	G	A	G	-0.11648	-0.0174	0.132737	0.1353	2.57028e-06	finn-b-L12_ROSACEA
rs113366516	GCST90277293	Phosphatidylcholine (16:1_18:1) levels	T	G	T	G	0.310847	-0.0893	0.0170391	0.01661	2.65387e-06	finn-b-L12_ROSACEA
rs116997061	GCST90277293	Phosphatidylcholine (16:1_18:1) levels	T	C	T	C	-0.168286	-0.0671	0.0618727	0.06108	3.00047e-06	finn-b-L12_ROSACEA
rs1260326	GCST90277293	Phosphatidylcholine (16:1_18:1) levels	C	T	C	T	-0.110177	0.0197	0.650878	0.6494	2.95414e-10	finn-b-L12_ROSACEA
rs13402814	GCST90277293	Phosphatidylcholine (16:1_18:1) levels	T	A	T	A	0.168743	-0.0181	0.0597335	0.05821	1.67604e-06	finn-b-L12_ROSACEA
rs139935251	GCST90277293	Phosphatidylcholine (16:1_18:1) levels	C	T	C	T	-0.722842	0.0927	0.00295488	0.002654	4.78077e-06	finn-b-L12_ROSACEA
rs145551604	GCST90277293	Phosphatidylcholine (16:1_18:1) levels	T	C	T	C	0.154651	-0.0284	0.0732593	0.07487	2.02797e-06	finn-b-L12_ROSACEA
rs146934967	GCST90277293	Phosphatidylcholine (16:1_18:1) levels	T	C	T	C	0.41533	0.198	0.0130791	0.01434	1.83353e-08	finn-b-L12_ROSACEA
rs1532085	GCST90277293	Phosphatidylcholine (16:1_18:1) levels	G	A	G	A	-0.0925549	0.0111	0.573441	0.577	3.78957e-08	finn-b-L12_ROSACEA
rs174560	GCST90277293	Phosphatidylcholine (16:1_18:1) levels	C	T	C	T	0.175659	0.0175	0.382915	0.3884	2.28142e-24	finn-b-L12_ROSACEA
rs4447106	GCST90277293	Phosphatidylcholine (16:1_18:1) levels	A	G	A	G	0.128001	-0.0699	0.14104	0.1412	1.29081e-07	finn-b-L12_ROSACEA
rs56156922	GCST90277293	Phosphatidylcholine (16:1_18:1) levels	C	T	C	T	0.100858	-0.0117	0.278673	0.2797	5.94576e-08	finn-b-L12_ROSACEA
rs56316064	GCST90277293	Phosphatidylcholine (16:1_18:1) levels	G	T	G	T	-0.0902007	-0.0338	0.291901	0.2819	1.57886e-06	finn-b-L12_ROSACEA
rs5865	GCST90277293	Phosphatidylcholine (16:1_18:1) levels	T	C	T	C	0.0872926	-0.0081	0.711502	0.707	2.13119e-06	finn-b-L12_ROSACEA
rs603424	GCST90277293	Phosphatidylcholine (16:1_18:1) levels	A	G	A	G	-0.176374	0.0412	0.121331	0.1166	1.20816e-11	finn-b-L12_ROSACEA
rs72834725	GCST90277293	Phosphatidylcholine (16:1_18:1) levels	T	C	T	C	0.196358	-0.0402	0.0425995	0.0441	2.92461e-06	finn-b-L12_ROSACEA
rs8033940	GCST90277293	Phosphatidylcholine (16:1_18:1) levels	A	G	A	G	0.0938371	0.0014	0.336674	0.3263	2.02043e-07	finn-b-L12_ROSACEA
rs8100204	GCST90277293	Phosphatidylcholine (16:1_18:1) levels	A	G	A	G	-0.113813	-0.0709	0.170713	0.1599	4.1183e-07	finn-b-L12_ROSACEA
rs10890773	GCST90277294	Phosphatidylcholine (16:1_18:2) levels	A	G	A	G	-0.109095	-0.0112	0.860325	0.8618	4.81675e-06	finn-b-L12_ROSACEA
rs1260326	GCST90277294	Phosphatidylcholine (16:1_18:2) levels	C	T	C	T	-0.0984695	0.0197	0.650878	0.6494	1.65899e-08	finn-b-L12_ROSACEA
rs13150924	GCST90277294	Phosphatidylcholine (16:1_18:2) levels	A	G	A	G	-0.120642	-0.0181	0.130232	0.1238	1.37321e-06	finn-b-L12_ROSACEA
rs150057262	GCST90277294	Phosphatidylcholine (16:1_18:2) levels	G	C	G	C	-0.196637	0.0552	0.0521856	0.04986	3.56562e-07	finn-b-L12_ROSACEA
rs1532085	GCST90277294	Phosphatidylcholine (16:1_18:2) levels	G	A	G	A	-0.0972163	0.0111	0.573441	0.577	7.02372e-09	finn-b-L12_ROSACEA
rs174527	GCST90277294	Phosphatidylcholine (16:1_18:2) levels	C	G	C	G	0.118335	0.0852	0.44432	0.4519	4.22671e-12	finn-b-L12_ROSACEA
rs174574	GCST90277294	Phosphatidylcholine (16:1_18:2) levels	C	A	C	A	-0.365719	-0.0242	0.590933	0.5858	2.11189e-105	finn-b-L12_ROSACEA
rs1800588	GCST90277294	Phosphatidylcholine (16:1_18:2) levels	T	C	T	C	0.115653	-0.0425	0.258046	0.2483	2.21423e-09	finn-b-L12_ROSACEA
rs216958	GCST90277294	Phosphatidylcholine (16:1_18:2) levels	G	A	G	A	-0.0794976	-0.0136	0.616837	0.6221	4.47169e-06	finn-b-L12_ROSACEA
rs4122352	GCST90277294	Phosphatidylcholine (16:1_18:2) levels	A	G	A	G	-0.0878371	0.0758	0.281076	0.2878	1.95736e-06	finn-b-L12_ROSACEA
rs56156922	GCST90277294	Phosphatidylcholine (16:1_18:2) levels	C	T	C	T	0.113979	-0.0117	0.278673	0.2797	8.29911e-10	finn-b-L12_ROSACEA
rs571968630	GCST90277294	Phosphatidylcholine (16:1_18:2) levels	C	G	C	G	0.493926	0.1198	0.0113885	0.01352	4.66937e-10	finn-b-L12_ROSACEA
rs603424	GCST90277294	Phosphatidylcholine (16:1_18:2) levels	A	G	A	G	-0.161319	0.0412	0.121331	0.1166	5.15029e-10	finn-b-L12_ROSACEA
rs62104079	GCST90277294	Phosphatidylcholine (16:1_18:2) levels	G	C	G	C	0.103927	-0.1238	0.232084	0.2288	2.337e-07	finn-b-L12_ROSACEA
rs6876235	GCST90277294	Phosphatidylcholine (16:1_18:2) levels	C	T	C	T	0.131068	0.0963	0.904944	0.8981	3.87653e-06	finn-b-L12_ROSACEA
rs7783799	GCST90277294	Phosphatidylcholine (16:1_18:2) levels	G	T	G	T	0.0860349	0.0257	0.307726	0.3072	2.63413e-06	finn-b-L12_ROSACEA
rs7936002	GCST90277294	Phosphatidylcholine (16:1_18:2) levels	G	A	G	A	-0.115471	-0.0849	0.257197	0.2455	4.22216e-09	finn-b-L12_ROSACEA
rs9480322	GCST90277294	Phosphatidylcholine (16:1_18:2) levels	C	T	C	T	-0.219767	0.1403	0.03717	0.03199	8.15975e-07	finn-b-L12_ROSACEA
rs9839380	GCST90277294	Phosphatidylcholine (16:1_18:2) levels	G	A	G	A	0.0960439	-0.0402	0.334818	0.3348	6.36906e-08	finn-b-L12_ROSACEA
rs10737488	GCST90277295	Phosphatidylcholine (16:1_20:4) levels	C	G	C	G	0.163424	-0.0042	0.0854391	0.08273	2.79605e-06	finn-b-L12_ROSACEA
rs10848122	GCST90277295	Phosphatidylcholine (16:1_20:4) levels	C	G	C	G	-0.10993	-0.0344	0.777593	0.7723	2.53609e-06	finn-b-L12_ROSACEA
rs11650558	GCST90277295	Phosphatidylcholine (16:1_20:4) levels	T	C	T	C	0.0919402	-0.0033	0.536775	0.5399	1.4908e-06	finn-b-L12_ROSACEA
rs11659363	GCST90277295	Phosphatidylcholine (16:1_20:4) levels	G	T	G	T	0.103932	0.0168	0.242311	0.2522	2.59634e-06	finn-b-L12_ROSACEA
rs174527	GCST90277295	Phosphatidylcholine (16:1_20:4) levels	C	G	C	G	-0.125269	0.0852	0.44432	0.4519	1.09308e-10	finn-b-L12_ROSACEA
rs174535	GCST90277295	Phosphatidylcholine (16:1_20:4) levels	C	T	C	T	-0.327652	0.0149	0.409133	0.4157	5.3348e-64	finn-b-L12_ROSACEA
rs192436652	GCST90277295	Phosphatidylcholine (16:1_20:4) levels	T	C	T	C	0.203033	-0.0927	0.0526219	0.04834	2.79598e-06	finn-b-L12_ROSACEA
rs56246023	GCST90277295	Phosphatidylcholine (16:1_20:4) levels	T	G	T	G	0.137223	-0.0108	0.138083	0.1392	6.57658e-07	finn-b-L12_ROSACEA
rs56317095	GCST90277295	Phosphatidylcholine (16:1_20:4) levels	A	G	A	G	0.269207	-0.1625	0.0311233	0.03162	1.62021e-06	finn-b-L12_ROSACEA
rs6545883	GCST90277295	Phosphatidylcholine (16:1_20:4) levels	G	A	G	A	0.0952813	0.0606	0.619628	0.6082	1.16604e-06	finn-b-L12_ROSACEA
rs695112	GCST90277295	Phosphatidylcholine (16:1_20:4) levels	T	A	T	A	-0.108705	0.0351	0.240793	0.237	1.33436e-06	finn-b-L12_ROSACEA
rs77242729	GCST90277295	Phosphatidylcholine (16:1_20:4) levels	G	A	G	A	-0.306304	0.1008	0.0254786	0.02117	7.31569e-07	finn-b-L12_ROSACEA
rs8068175	GCST90277295	Phosphatidylcholine (16:1_20:4) levels	T	C	T	C	0.0889879	-0.0233	0.420595	0.4156	3.3161e-06	finn-b-L12_ROSACEA
rs8100204	GCST90277295	Phosphatidylcholine (16:1_20:4) levels	A	G	A	G	-0.125729	-0.0709	0.170713	0.1599	9.86769e-07	finn-b-L12_ROSACEA
rs1106933	GCST90277296	Phosphatidylcholine (17:0_18:1) levels	G	A	G	A	0.12484	0.0136	0.136205	0.1352	3.43736e-07	finn-b-L12_ROSACEA
rs139070595	GCST90277296	Phosphatidylcholine (17:0_18:1) levels	A	T	A	T	0.591803	-0.1076	0.00518953	0.00611	1.35019e-06	finn-b-L12_ROSACEA
rs140419225	GCST90277296	Phosphatidylcholine (17:0_18:1) levels	A	G	A	G	0.646156	-0.0255	0.00415316	0.005885	3.39724e-06	finn-b-L12_ROSACEA
rs141245990	GCST90277296	Phosphatidylcholine (17:0_18:1) levels	T	C	T	C	-0.247445	0.1267	0.0259528	0.02529	3.96822e-06	finn-b-L12_ROSACEA
rs143506888	GCST90277296	Phosphatidylcholine (17:0_18:1) levels	T	A	T	A	0.296468	0.1028	0.0184306	0.0177	4.12847e-06	finn-b-L12_ROSACEA
rs17231506	GCST90277296	Phosphatidylcholine (17:0_18:1) levels	T	C	T	C	0.0935413	-0.0055	0.27829	0.2797	5.82285e-07	finn-b-L12_ROSACEA
rs2003890	GCST90277296	Phosphatidylcholine (17:0_18:1) levels	G	A	G	A	-0.0929587	0.0818	0.22329	0.2232	4.57368e-06	finn-b-L12_ROSACEA
rs2126263	GCST90277296	Phosphatidylcholine (17:0_18:1) levels	A	G	A	G	0.12286	-0.021	0.849792	0.8542	1.95475e-07	finn-b-L12_ROSACEA
rs4692808	GCST90277296	Phosphatidylcholine (17:0_18:1) levels	A	G	A	G	0.0802171	-0.0345	0.436303	0.4281	2.0803e-06	finn-b-L12_ROSACEA
rs61737926	GCST90277296	Phosphatidylcholine (17:0_18:1) levels	T	C	T	C	-0.754052	0.5449	0.00266903	0.00302	4.09776e-06	finn-b-L12_ROSACEA
rs7350789	GCST90277296	Phosphatidylcholine (17:0_18:1) levels	A	G	A	G	0.112631	-0.019	0.39282	0.3873	4.4633e-11	finn-b-L12_ROSACEA
rs77534789	GCST90277296	Phosphatidylcholine (17:0_18:1) levels	A	C	A	C	-0.207634	-0.0165	0.0376141	0.04074	4.12218e-06	finn-b-L12_ROSACEA
rs78308012	GCST90277296	Phosphatidylcholine (17:0_18:1) levels	G	T	G	T	0.153183	-0.0914	0.103193	0.1056	1.10908e-07	finn-b-L12_ROSACEA
rs115686032	GCST90277297	Phosphatidylcholine (17:0_18:2) levels	T	C	T	C	-0.19914	0.0384	0.039223	0.04101	3.39497e-06	finn-b-L12_ROSACEA
rs1168104	GCST90277297	Phosphatidylcholine (17:0_18:2) levels	G	A	G	A	0.0861307	-0.0533	0.737655	0.7354	4.96106e-06	finn-b-L12_ROSACEA
rs12548274	GCST90277297	Phosphatidylcholine (17:0_18:2) levels	G	A	G	A	0.103929	0.0638	0.170448	0.1631	2.63375e-06	finn-b-L12_ROSACEA
rs17231506	GCST90277297	Phosphatidylcholine (17:0_18:2) levels	T	C	T	C	0.096675	-0.0055	0.27829	0.2797	1.89024e-07	finn-b-L12_ROSACEA
rs174566	GCST90277297	Phosphatidylcholine (17:0_18:2) levels	G	A	G	A	0.258705	0.0169	0.408433	0.4134	9.03287e-53	finn-b-L12_ROSACEA
rs1800588	GCST90277297	Phosphatidylcholine (17:0_18:2) levels	T	C	T	C	0.114618	-0.0425	0.258046	0.2483	3.31001e-09	finn-b-L12_ROSACEA
rs192537901	GCST90277297	Phosphatidylcholine (17:0_18:2) levels	C	T	C	T	-0.257169	-0.0626	0.0259671	0.02844	1.09556e-06	finn-b-L12_ROSACEA
rs2126260	GCST90277297	Phosphatidylcholine (17:0_18:2) levels	C	T	C	T	0.0913122	-0.0159	0.748849	0.7475	1.71933e-06	finn-b-L12_ROSACEA
rs34489224	GCST90277297	Phosphatidylcholine (17:0_18:2) levels	G	C	G	C	0.088298	0.0049	0.265914	0.272	3.75085e-06	finn-b-L12_ROSACEA
rs422137	GCST90277297	Phosphatidylcholine (17:0_18:2) levels	A	G	A	G	0.0853888	-0.0143	0.492559	0.4887	3.66439e-07	finn-b-L12_ROSACEA
rs4840981	GCST90277297	Phosphatidylcholine (17:0_18:2) levels	G	C	G	C	0.338788	-0.0128	0.987017	0.9884	4.0526e-06	finn-b-L12_ROSACEA
rs57518551	GCST90277297	Phosphatidylcholine (17:0_18:2) levels	C	T	C	T	-0.125236	0.0883	0.131597	0.1415	3.78946e-07	finn-b-L12_ROSACEA
rs6498540	GCST90277297	Phosphatidylcholine (17:0_18:2) levels	G	A	G	A	0.09016	0.0163	0.334003	0.3355	3.81109e-07	finn-b-L12_ROSACEA
rs72747028	GCST90277297	Phosphatidylcholine (17:0_18:2) levels	C	T	C	T	-0.150972	0.0272	0.0726778	0.068	3.24867e-06	finn-b-L12_ROSACEA
rs73058910	GCST90277297	Phosphatidylcholine (17:0_18:2) levels	C	T	C	T	0.168904	0.0861	0.0633156	0.06681	3.79986e-06	finn-b-L12_ROSACEA
rs7437408	GCST90277297	Phosphatidylcholine (17:0_18:2) levels	G	A	G	A	0.0770792	0.0218	0.477932	0.482	4.53626e-06	finn-b-L12_ROSACEA
rs78592970	GCST90277297	Phosphatidylcholine (17:0_18:2) levels	T	G	T	G	-0.12831	0.0607	0.127465	0.1219	5.17945e-07	finn-b-L12_ROSACEA
rs964184	GCST90277297	Phosphatidylcholine (17:0_18:2) levels	C	G	C	G	-0.154483	-0.0045	0.848991	0.8543	2.76116e-11	finn-b-L12_ROSACEA
rs11088781	GCST90277298	Phosphatidylcholine (17:0_20:4) levels	A	G	A	G	0.144579	-0.0997	0.91437	0.9104	2.27141e-06	finn-b-L12_ROSACEA
rs113394924	GCST90277298	Phosphatidylcholine (17:0_20:4) levels	G	T	G	T	0.193639	0.2295	0.0873313	0.08371	8.01082e-11	finn-b-L12_ROSACEA
rs116643980	GCST90277298	Phosphatidylcholine (17:0_20:4) levels	T	G	T	G	0.169069	0.0788	0.0555543	0.05398	4.65022e-06	finn-b-L12_ROSACEA
rs1168041	GCST90277298	Phosphatidylcholine (17:0_20:4) levels	C	T	C	T	0.0884271	-0.0489	0.733272	0.7322	2.75033e-06	finn-b-L12_ROSACEA
rs117580248	GCST90277298	Phosphatidylcholine (17:0_20:4) levels	A	G	A	G	0.130757	-0.0997	0.110407	0.1156	2.77621e-06	finn-b-L12_ROSACEA
rs12429208	GCST90277298	Phosphatidylcholine (17:0_20:4) levels	T	C	T	C	0.0881571	0.0445	0.273894	0.2729	3.76034e-06	finn-b-L12_ROSACEA
rs12928399	GCST90277298	Phosphatidylcholine (17:0_20:4) levels	C	G	C	G	-0.0856316	-0.0368	0.36124	0.3494	1.08101e-06	finn-b-L12_ROSACEA
rs140619100	GCST90277298	Phosphatidylcholine (17:0_20:4) levels	G	A	G	A	0.218455	-0.0925	0.061774	0.05597	3.15069e-10	finn-b-L12_ROSACEA
rs142082962	GCST90277298	Phosphatidylcholine (17:0_20:4) levels	A	C	A	C	-0.144243	0.1083	0.0779084	0.07729	3.46363e-06	finn-b-L12_ROSACEA
rs143060591	GCST90277298	Phosphatidylcholine (17:0_20:4) levels	T	C	T	C	-0.149915	-0.0097	0.0743291	0.07069	3.71819e-06	finn-b-L12_ROSACEA
rs143309746	GCST90277298	Phosphatidylcholine (17:0_20:4) levels	G	A	G	A	0.270192	0.0127	0.0225309	0.0233	4.94388e-06	finn-b-L12_ROSACEA
rs174527	GCST90277298	Phosphatidylcholine (17:0_20:4) levels	C	G	C	G	-0.175648	0.0852	0.44432	0.4519	1.14476e-24	finn-b-L12_ROSACEA
rs174533	GCST90277298	Phosphatidylcholine (17:0_20:4) levels	A	G	A	G	-0.542799	0.0169	0.408601	0.4147	9.69321e-236	finn-b-L12_ROSACEA
rs187429064	GCST90277298	Phosphatidylcholine (17:0_20:4) levels	G	A	G	A	-0.23955	0.055	0.0535314	0.05076	3.18358e-10	finn-b-L12_ROSACEA
rs2398428	GCST90277298	Phosphatidylcholine (17:0_20:4) levels	G	A	G	A	-0.0968111	0.0344	0.262839	0.2606	8.95809e-07	finn-b-L12_ROSACEA
rs3097247	GCST90277298	Phosphatidylcholine (17:0_20:4) levels	C	T	C	T	0.0987666	-0.0361	0.207948	0.2057	1.77895e-06	finn-b-L12_ROSACEA
rs56399423	GCST90277298	Phosphatidylcholine (17:0_20:4) levels	C	T	C	T	0.0843898	0.1108	0.323419	0.3163	2.48545e-06	finn-b-L12_ROSACEA
rs575960806	GCST90277298	Phosphatidylcholine (17:0_20:4) levels	A	G	A	G	-0.351473	-0.1333	0.0137643	0.0166	1.64773e-06	finn-b-L12_ROSACEA
rs57815521	GCST90277298	Phosphatidylcholine (17:0_20:4) levels	T	C	T	C	-0.294935	-0.0549	0.0274688	0.02857	2.07366e-08	finn-b-L12_ROSACEA
rs585002	GCST90277298	Phosphatidylcholine (17:0_20:4) levels	C	T	C	T	0.114574	0.0124	0.861965	0.859	2.33433e-06	finn-b-L12_ROSACEA
rs600518	GCST90277298	Phosphatidylcholine (17:0_20:4) levels	T	A	T	A	-0.113042	0.0317	0.2323	0.2292	1.42316e-08	finn-b-L12_ROSACEA
rs6083838	GCST90277298	Phosphatidylcholine (17:0_20:4) levels	G	A	G	A	-0.0775134	-0.0207	0.535632	0.5327	4.50677e-06	finn-b-L12_ROSACEA
rs61896563	GCST90277298	Phosphatidylcholine (17:0_20:4) levels	T	C	T	C	-0.187856	0.3449	0.0480307	0.05138	2.4746e-06	finn-b-L12_ROSACEA
rs635196	GCST90277298	Phosphatidylcholine (17:0_20:4) levels	C	T	C	T	0.0999107	-0.0774	0.18429	0.1783	3.9137e-06	finn-b-L12_ROSACEA
rs73161879	GCST90277298	Phosphatidylcholine (17:0_20:4) levels	A	G	A	G	-0.10307	0.0156	0.181214	0.1815	3.76725e-06	finn-b-L12_ROSACEA
rs74452899	GCST90277298	Phosphatidylcholine (17:0_20:4) levels	C	T	C	T	-0.445712	-0.2389	0.010577	0.01139	4.63858e-07	finn-b-L12_ROSACEA
rs11197775	GCST90277299	Phosphatidylcholine (18:0_18:1) levels	C	T	C	T	0.0767146	0.0491	0.531683	0.5327	4.55137e-06	finn-b-L12_ROSACEA
rs117207178	GCST90277299	Phosphatidylcholine (18:0_18:1) levels	T	C	T	C	0.138016	0.0265	0.0971648	0.09816	1.38308e-06	finn-b-L12_ROSACEA
rs150862068	GCST90277299	Phosphatidylcholine (18:0_18:1) levels	T	C	T	C	-0.741745	0.2864	0.00286202	0.002634	3.96904e-06	finn-b-L12_ROSACEA
rs151331635	GCST90277299	Phosphatidylcholine (18:0_18:1) levels	T	A	T	A	0.302354	0.3873	0.0206277	0.02193	2.42523e-06	finn-b-L12_ROSACEA
rs16916055	GCST90277299	Phosphatidylcholine (18:0_18:1) levels	C	T	C	T	0.421103	-0.37	0.00880666	0.006995	4.27953e-06	finn-b-L12_ROSACEA
rs181751380	GCST90277299	Phosphatidylcholine (18:0_18:1) levels	A	G	A	G	0.227681	-0.0894	0.0337463	0.02967	1.34483e-06	finn-b-L12_ROSACEA
rs2169387	GCST90277299	Phosphatidylcholine (18:0_18:1) levels	G	A	G	A	0.107289	-0.0225	0.849991	0.8543	4.82364e-06	finn-b-L12_ROSACEA
rs2183640	GCST90277299	Phosphatidylcholine (18:0_18:1) levels	A	G	A	G	-0.107241	0.1302	0.161628	0.1603	2.29602e-06	finn-b-L12_ROSACEA
rs2708081	GCST90277299	Phosphatidylcholine (18:0_18:1) levels	C	T	C	T	-0.0826365	-0.0369	0.490334	0.4931	8.37514e-07	finn-b-L12_ROSACEA
rs2797620	GCST90277299	Phosphatidylcholine (18:0_18:1) levels	T	C	T	C	-0.102314	-0.0528	0.332583	0.3289	6.23023e-09	finn-b-L12_ROSACEA
rs34833702	GCST90277299	Phosphatidylcholine (18:0_18:1) levels	T	C	T	C	0.18589	-0.1358	0.0521215	0.05625	9.96361e-07	finn-b-L12_ROSACEA
rs4629629	GCST90277299	Phosphatidylcholine (18:0_18:1) levels	T	C	T	C	0.0938965	0.1089	0.764985	0.7644	1.83443e-06	finn-b-L12_ROSACEA
rs535686	GCST90277299	Phosphatidylcholine (18:0_18:1) levels	C	T	C	T	-0.221494	0.0956	0.0335591	0.03435	3.99516e-06	finn-b-L12_ROSACEA
rs612577	GCST90277299	Phosphatidylcholine (18:0_18:1) levels	C	T	C	T	-0.127516	-0.0568	0.179796	0.1864	3.63397e-09	finn-b-L12_ROSACEA
rs7252513	GCST90277299	Phosphatidylcholine (18:0_18:1) levels	A	G	A	G	0.172287	0.0429	0.0556654	0.05381	3.47886e-06	finn-b-L12_ROSACEA
rs73215839	GCST90277299	Phosphatidylcholine (18:0_18:1) levels	T	C	T	C	0.240743	-0.0747	0.0334803	0.03954	3.617e-07	finn-b-L12_ROSACEA
rs77191869	GCST90277299	Phosphatidylcholine (18:0_18:1) levels	C	T	C	T	-0.20742	-0.086	0.0368946	0.03674	3.15279e-06	finn-b-L12_ROSACEA
rs8034802	GCST90277299	Phosphatidylcholine (18:0_18:1) levels	A	T	A	T	0.0855686	-0.0349	0.310621	0.3013	2.94497e-06	finn-b-L12_ROSACEA
rs10889352	GCST90277300	Phosphatidylcholine (18:0_18:2) levels	C	T	C	T	-0.100853	0.0546	0.262366	0.2644	8.49031e-08	finn-b-L12_ROSACEA
rs10890773	GCST90277300	Phosphatidylcholine (18:0_18:2) levels	A	G	A	G	-0.108913	-0.0112	0.860325	0.8618	4.83102e-06	finn-b-L12_ROSACEA
rs112121830	GCST90277300	Phosphatidylcholine (18:0_18:2) levels	T	C	T	C	-0.163763	0.0246	0.0639983	0.0686	3.09902e-06	finn-b-L12_ROSACEA
rs117528775	GCST90277300	Phosphatidylcholine (18:0_18:2) levels	C	T	C	T	0.600154	0.0157	0.00485169	0.00561	1.64608e-06	finn-b-L12_ROSACEA
rs1440724	GCST90277300	Phosphatidylcholine (18:0_18:2) levels	A	G	A	G	0.0796225	-0.0588	0.402974	0.4055	2.1773e-06	finn-b-L12_ROSACEA
rs150457719	GCST90277300	Phosphatidylcholine (18:0_18:2) levels	G	A	G	A	-0.218288	0.1113	0.0344702	0.03201	1.74347e-06	finn-b-L12_ROSACEA
rs17231506	GCST90277300	Phosphatidylcholine (18:0_18:2) levels	T	C	T	C	0.107352	-0.0055	0.27829	0.2797	6.776e-09	finn-b-L12_ROSACEA
rs174594	GCST90277300	Phosphatidylcholine (18:0_18:2) levels	A	C	A	C	-0.247196	-0.02	0.5815	0.5751	8.1305e-49	finn-b-L12_ROSACEA
rs1800588	GCST90277300	Phosphatidylcholine (18:0_18:2) levels	T	C	T	C	0.135263	-0.0425	0.258046	0.2483	2.51773e-12	finn-b-L12_ROSACEA
rs192934615	GCST90277300	Phosphatidylcholine (18:0_18:2) levels	C	T	C	T	-0.337856	0.2881	0.0141535	0.01718	3.07133e-06	finn-b-L12_ROSACEA
rs34031934	GCST90277300	Phosphatidylcholine (18:0_18:2) levels	T	C	T	C	-0.0843335	-0.0909	0.325537	0.3302	1.43467e-06	finn-b-L12_ROSACEA
rs35403759	GCST90277300	Phosphatidylcholine (18:0_18:2) levels	T	C	T	C	-0.199693	-0.031	0.0980287	0.09904	6.83725e-13	finn-b-L12_ROSACEA
rs422137	GCST90277300	Phosphatidylcholine (18:0_18:2) levels	A	G	A	G	0.0909245	-0.0143	0.492559	0.4887	5.69725e-08	finn-b-L12_ROSACEA
rs55917360	GCST90277300	Phosphatidylcholine (18:0_18:2) levels	T	C	T	C	-0.173361	0.0269	0.0733784	0.06886	6.89506e-08	finn-b-L12_ROSACEA
rs62039480	GCST90277300	Phosphatidylcholine (18:0_18:2) levels	A	G	A	G	0.0956916	-0.0239	0.332015	0.3315	6.93748e-08	finn-b-L12_ROSACEA
rs675849	GCST90277300	Phosphatidylcholine (18:0_18:2) levels	C	T	C	T	0.126839	0.0121	0.898752	0.8988	3.50088e-06	finn-b-L12_ROSACEA
rs72840078	GCST90277300	Phosphatidylcholine (18:0_18:2) levels	G	A	G	A	0.124114	0.0784	0.102059	0.09905	4.49385e-06	finn-b-L12_ROSACEA
rs73126869	GCST90277300	Phosphatidylcholine (18:0_18:2) levels	G	A	G	A	0.132984	-0.048	0.0993301	0.1012	3.47562e-06	finn-b-L12_ROSACEA
rs77008693	GCST90277300	Phosphatidylcholine (18:0_18:2) levels	A	G	A	G	0.111183	-0.0584	0.138776	0.1371	3.40202e-06	finn-b-L12_ROSACEA
rs964184	GCST90277300	Phosphatidylcholine (18:0_18:2) levels	C	G	C	G	-0.128344	-0.0045	0.848991	0.8543	3.04319e-08	finn-b-L12_ROSACEA
rs9987289	GCST90277300	Phosphatidylcholine (18:0_18:2) levels	G	A	G	A	0.125589	-0.0224	0.851774	0.8575	8.74508e-08	finn-b-L12_ROSACEA
rs10874911	GCST90277301	Phosphatidylcholine (18:0_18:3) levels	A	G	A	G	-0.0829259	-0.0016	0.394292	0.3893	2.41383e-06	finn-b-L12_ROSACEA
rs1260326	GCST90277301	Phosphatidylcholine (18:0_18:3) levels	C	T	C	T	-0.085321	0.0197	0.650878	0.6494	2.51532e-06	finn-b-L12_ROSACEA
rs16987303	GCST90277301	Phosphatidylcholine (18:0_18:3) levels	G	C	G	C	-0.0969816	0.0814	0.234427	0.2263	2.10984e-06	finn-b-L12_ROSACEA
rs181264690	GCST90277301	Phosphatidylcholine (18:0_18:3) levels	T	G	T	G	-0.0899691	-0.0251	0.280962	0.2705	3.52677e-06	finn-b-L12_ROSACEA
rs183478874	GCST90277301	Phosphatidylcholine (18:0_18:3) levels	A	C	A	C	-0.295362	-0.206	0.0235046	0.02785	6.56784e-07	finn-b-L12_ROSACEA
rs2797620	GCST90277301	Phosphatidylcholine (18:0_18:3) levels	T	C	T	C	-0.0971052	-0.0528	0.332583	0.3289	1.06854e-07	finn-b-L12_ROSACEA
rs4846841	GCST90277301	Phosphatidylcholine (18:0_18:3) levels	G	A	G	A	0.091198	-0.002	0.747162	0.7458	3.78975e-06	finn-b-L12_ROSACEA
rs4888557	GCST90277301	Phosphatidylcholine (18:0_18:3) levels	A	T	A	T	0.305657	-0.0016	0.0190409	0.02008	2.00237e-06	finn-b-L12_ROSACEA
rs62122127	GCST90277301	Phosphatidylcholine (18:0_18:3) levels	A	G	A	G	0.289814	0.1678	0.0210568	0.02219	4.64636e-06	finn-b-L12_ROSACEA
rs7139079	GCST90277301	Phosphatidylcholine (18:0_18:3) levels	A	G	A	G	-0.0805735	-0.0136	0.546768	0.5505	3.49531e-06	finn-b-L12_ROSACEA
rs72867166	GCST90277301	Phosphatidylcholine (18:0_18:3) levels	A	T	A	T	0.123891	-0.0713	0.118296	0.1197	4.87313e-06	finn-b-L12_ROSACEA
rs73215839	GCST90277301	Phosphatidylcholine (18:0_18:3) levels	T	C	T	C	0.26912	-0.0747	0.0334803	0.03954	4.3302e-08	finn-b-L12_ROSACEA
rs75593273	GCST90277301	Phosphatidylcholine (18:0_18:3) levels	T	C	T	C	0.138231	-0.0788	0.0952286	0.09608	3.90679e-06	finn-b-L12_ROSACEA
rs12513382	GCST90277302	Phosphatidylcholine (18:0_20:2) levels	T	C	T	C	-0.0884086	-0.0392	0.620938	0.6188	3.67789e-06	finn-b-L12_ROSACEA
rs1422819	GCST90277302	Phosphatidylcholine (18:0_20:2) levels	G	T	G	T	-0.0896864	-0.0068	0.593244	0.5812	1.97249e-06	finn-b-L12_ROSACEA
rs174527	GCST90277302	Phosphatidylcholine (18:0_20:2) levels	C	G	C	G	0.102095	0.0852	0.44432	0.4519	8.16734e-08	finn-b-L12_ROSACEA
rs174547	GCST90277302	Phosphatidylcholine (18:0_20:2) levels	C	T	C	T	0.282264	0.0179	0.407429	0.4136	4.049e-51	finn-b-L12_ROSACEA
rs335182	GCST90277302	Phosphatidylcholine (18:0_20:2) levels	A	G	A	G	0.120865	0.0215	0.155071	0.1626	2.85519e-06	finn-b-L12_ROSACEA
rs34955778	GCST90277302	Phosphatidylcholine (18:0_20:2) levels	C	T	C	T	0.0978859	-0.0143	0.436156	0.44	2.00534e-07	finn-b-L12_ROSACEA
rs7139079	GCST90277302	Phosphatidylcholine (18:0_20:2) levels	A	G	A	G	-0.0989917	-0.0136	0.546768	0.5505	1.17133e-07	finn-b-L12_ROSACEA
rs8068923	GCST90277302	Phosphatidylcholine (18:0_20:2) levels	A	G	A	G	0.18965	-0.1447	0.939817	0.94	1.80699e-06	finn-b-L12_ROSACEA
rs9671254	GCST90277302	Phosphatidylcholine (18:0_20:2) levels	A	T	A	T	-0.0950614	0.0332	0.710613	0.7117	3.87879e-06	finn-b-L12_ROSACEA
rs112534228	GCST90277303	Phosphatidylcholine (18:0_20:3) levels	C	A	C	A	0.209601	-0.0465	0.0381435	0.04075	2.77659e-06	finn-b-L12_ROSACEA
rs11648397	GCST90277303	Phosphatidylcholine (18:0_20:3) levels	C	G	C	G	0.151989	-0.0554	0.0783442	0.07266	1.59359e-06	finn-b-L12_ROSACEA
rs11847009	GCST90277303	Phosphatidylcholine (18:0_20:3) levels	A	T	A	T	-0.110814	0.0174	0.173829	0.1892	6.86973e-07	finn-b-L12_ROSACEA
rs140123208	GCST90277303	Phosphatidylcholine (18:0_20:3) levels	G	A	G	A	-0.203757	0.2821	0.03828	0.03597	3.45176e-06	finn-b-L12_ROSACEA
rs151178379	GCST90277303	Phosphatidylcholine (18:0_20:3) levels	A	G	A	G	0.289243	0.3818	0.0194209	0.01739	2.48306e-06	finn-b-L12_ROSACEA
rs1800961	GCST90277303	Phosphatidylcholine (18:0_20:3) levels	T	C	T	C	-0.184397	-0.1191	0.0524109	0.04533	7.41155e-07	finn-b-L12_ROSACEA
rs192117305	GCST90277303	Phosphatidylcholine (18:0_20:3) levels	T	C	T	C	-0.197047	0.1526	0.040918	0.03691	4.38247e-06	finn-b-L12_ROSACEA
rs2379129	GCST90277303	Phosphatidylcholine (18:0_20:3) levels	A	C	A	C	-0.0812593	-0.0392	0.399474	0.3943	2.15199e-06	finn-b-L12_ROSACEA
rs2797620	GCST90277303	Phosphatidylcholine (18:0_20:3) levels	T	C	T	C	-0.116496	-0.0528	0.332583	0.3289	3.27209e-11	finn-b-L12_ROSACEA
rs3134937	GCST90277303	Phosphatidylcholine (18:0_20:3) levels	T	C	T	C	-0.0950661	0.0203	0.200107	0.189	4.78041e-06	finn-b-L12_ROSACEA
rs4808779	GCST90277303	Phosphatidylcholine (18:0_20:3) levels	G	A	G	A	-0.0883694	-0.0263	0.666389	0.6542	5.92798e-07	finn-b-L12_ROSACEA
rs56374730	GCST90277303	Phosphatidylcholine (18:0_20:3) levels	G	T	G	T	0.0885417	0.0617	0.296257	0.3016	1.44423e-06	finn-b-L12_ROSACEA
rs59739041	GCST90277303	Phosphatidylcholine (18:0_20:3) levels	C	T	C	T	0.182909	-0.1033	0.0478687	0.04817	2.32364e-06	finn-b-L12_ROSACEA
rs6498540	GCST90277303	Phosphatidylcholine (18:0_20:3) levels	G	A	G	A	-0.199133	0.0163	0.334003	0.3355	2.08511e-29	finn-b-L12_ROSACEA
rs72827678	GCST90277303	Phosphatidylcholine (18:0_20:3) levels	G	T	G	T	0.14265	0.0101	0.0855746	0.08183	2.14857e-06	finn-b-L12_ROSACEA
rs7943728	GCST90277303	Phosphatidylcholine (18:0_20:3) levels	A	G	A	G	0.236081	-0.043	0.112286	0.1084	6.86743e-19	finn-b-L12_ROSACEA
rs102274	GCST90277304	Phosphatidylcholine (18:0_20:4) levels	C	T	C	T	-0.675895	0.0177	0.408673	0.4154	0	finn-b-L12_ROSACEA
rs113394924	GCST90277304	Phosphatidylcholine (18:0_20:4) levels	G	T	G	T	0.220946	0.2295	0.0873313	0.08371	1.01237e-13	finn-b-L12_ROSACEA
rs1219539	GCST90277304	Phosphatidylcholine (18:0_20:4) levels	A	G	A	G	-0.0876735	-0.0657	0.492903	0.4906	1.74135e-07	finn-b-L12_ROSACEA
rs147549994	GCST90277304	Phosphatidylcholine (18:0_20:4) levels	T	G	T	G	0.255782	-0.1272	0.035936	0.03426	1.35423e-08	finn-b-L12_ROSACEA
rs1477491	GCST90277304	Phosphatidylcholine (18:0_20:4) levels	G	A	G	A	-0.101966	-0.093	0.789143	0.7981	5.057e-07	finn-b-L12_ROSACEA
rs174527	GCST90277304	Phosphatidylcholine (18:0_20:4) levels	C	G	C	G	-0.209879	0.0852	0.44432	0.4519	5.87135e-35	finn-b-L12_ROSACEA
rs187429064	GCST90277304	Phosphatidylcholine (18:0_20:4) levels	G	A	G	A	-0.201939	0.055	0.0535314	0.05076	7.41943e-08	finn-b-L12_ROSACEA
rs2070895	GCST90277304	Phosphatidylcholine (18:0_20:4) levels	A	G	A	G	0.0936813	-0.0309	0.266647	0.2579	8.73334e-07	finn-b-L12_ROSACEA
rs223841	GCST90277304	Phosphatidylcholine (18:0_20:4) levels	G	A	G	A	-0.102525	0.1344	0.171801	0.1689	2.88545e-06	finn-b-L12_ROSACEA
rs2797620	GCST90277304	Phosphatidylcholine (18:0_20:4) levels	T	C	T	C	-0.101178	-0.0528	0.332583	0.3289	6.10889e-09	finn-b-L12_ROSACEA
rs2990536	GCST90277304	Phosphatidylcholine (18:0_20:4) levels	T	C	T	C	-0.0781871	0.0207	0.577574	0.5812	3.47929e-06	finn-b-L12_ROSACEA
rs3110971	GCST90277304	Phosphatidylcholine (18:0_20:4) levels	G	A	G	A	0.0956599	-0.0361	0.207948	0.2057	2.71928e-06	finn-b-L12_ROSACEA
rs35561534	GCST90277304	Phosphatidylcholine (18:0_20:4) levels	T	C	T	C	0.125664	0.0087	0.106546	0.1046	2.80967e-06	finn-b-L12_ROSACEA
rs3741259	GCST90277304	Phosphatidylcholine (18:0_20:4) levels	T	C	T	C	-0.213229	0.1431	0.115847	0.1283	3.04957e-16	finn-b-L12_ROSACEA
rs4963488	GCST90277304	Phosphatidylcholine (18:0_20:4) levels	T	C	T	C	0.247485	-0.3449	0.951903	0.9486	3.79715e-10	finn-b-L12_ROSACEA
rs57815521	GCST90277304	Phosphatidylcholine (18:0_20:4) levels	T	C	T	C	-0.378327	-0.0549	0.0274688	0.02857	3.5964e-13	finn-b-L12_ROSACEA
rs600518	GCST90277304	Phosphatidylcholine (18:0_20:4) levels	T	A	T	A	-0.101192	0.0317	0.2323	0.2292	3.49491e-07	finn-b-L12_ROSACEA
rs6860806	GCST90277304	Phosphatidylcholine (18:0_20:4) levels	G	A	G	A	0.0792126	0.0902	0.420281	0.4179	2.77693e-06	finn-b-L12_ROSACEA
rs72789542	GCST90277304	Phosphatidylcholine (18:0_20:4) levels	A	C	A	C	-0.0966379	0.0021	0.314954	0.3178	6.36007e-08	finn-b-L12_ROSACEA
rs793864	GCST90277304	Phosphatidylcholine (18:0_20:4) levels	C	G	C	G	-0.104117	0.0356	0.817577	0.8183	1.4998e-06	finn-b-L12_ROSACEA
rs938822	GCST90277304	Phosphatidylcholine (18:0_20:4) levels	C	T	C	T	-0.105543	-0.0093	0.146241	0.1466	4.66386e-06	finn-b-L12_ROSACEA
rs9462860	GCST90277304	Phosphatidylcholine (18:0_20:4) levels	C	G	C	G	0.0762289	-0.0299	0.458006	0.4491	4.65959e-06	finn-b-L12_ROSACEA
rs102275	GCST90277305	Phosphatidylcholine (18:0_20:5) levels	C	T	C	T	-0.419506	0.0159	0.410377	0.4159	3.30087e-137	finn-b-L12_ROSACEA
rs147051683	GCST90277305	Phosphatidylcholine (18:0_20:5) levels	G	C	G	C	0.235305	0.0657	0.0334504	0.0314	4.67567e-07	finn-b-L12_ROSACEA
rs174527	GCST90277305	Phosphatidylcholine (18:0_20:5) levels	C	G	C	G	-0.115568	0.0852	0.44432	0.4519	1.7294e-11	finn-b-L12_ROSACEA
rs2054498	GCST90277305	Phosphatidylcholine (18:0_20:5) levels	G	A	G	A	-0.0781128	0.0376	0.537843	0.539	2.78212e-06	finn-b-L12_ROSACEA
rs2431163	GCST90277305	Phosphatidylcholine (18:0_20:5) levels	A	G	A	G	0.263778	-0.0347	0.0266504	0.02661	2.81084e-06	finn-b-L12_ROSACEA
rs3019200	GCST90277305	Phosphatidylcholine (18:0_20:5) levels	A	C	A	C	-0.108226	0.0333	0.803119	0.8087	4.74391e-07	finn-b-L12_ROSACEA
rs35226034	GCST90277305	Phosphatidylcholine (18:0_20:5) levels	G	A	G	A	-0.202272	-0.291	0.0399378	0.03692	2.57086e-06	finn-b-L12_ROSACEA
rs508049	GCST90277305	Phosphatidylcholine (18:0_20:5) levels	T	C	T	C	-0.141112	0.0341	0.0979671	0.0927	1.04252e-06	finn-b-L12_ROSACEA
rs62025936	GCST90277305	Phosphatidylcholine (18:0_20:5) levels	G	A	G	A	0.123448	0.0032	0.164905	0.1568	6.27447e-08	finn-b-L12_ROSACEA
rs71629271	GCST90277305	Phosphatidylcholine (18:0_20:5) levels	C	T	C	T	0.167981	0.0157	0.0634921	0.06838	2.97424e-06	finn-b-L12_ROSACEA
rs7780677	GCST90277305	Phosphatidylcholine (18:0_20:5) levels	A	C	A	C	-0.0806159	-0.0515	0.409033	0.4106	2.52213e-06	finn-b-L12_ROSACEA
rs7936002	GCST90277305	Phosphatidylcholine (18:0_20:5) levels	G	A	G	A	0.110547	-0.0849	0.257197	0.2455	2.22148e-08	finn-b-L12_ROSACEA
rs80116939	GCST90277305	Phosphatidylcholine (18:0_20:5) levels	A	G	A	G	-0.764821	0.5373	0.00353246	0.003482	1.00078e-06	finn-b-L12_ROSACEA
rs9380073	GCST90277305	Phosphatidylcholine (18:0_20:5) levels	T	C	T	C	0.119196	0.0384	0.123106	0.1285	2.65046e-06	finn-b-L12_ROSACEA
rs9587408	GCST90277305	Phosphatidylcholine (18:0_20:5) levels	C	T	C	T	0.0919964	-0.0308	0.218684	0.2354	4.86076e-06	finn-b-L12_ROSACEA
rs102275	GCST90277306	Phosphatidylcholine (18:0_22:5) levels	C	T	C	T	-0.285172	0.0159	0.410377	0.4159	5.38047e-61	finn-b-L12_ROSACEA
rs113847854	GCST90277306	Phosphatidylcholine (18:0_22:5) levels	T	C	T	C	0.231382	-0.1138	0.0302758	0.0305	2.85006e-06	finn-b-L12_ROSACEA
rs115247383	GCST90277306	Phosphatidylcholine (18:0_22:5) levels	T	C	T	C	-0.20269	0.1092	0.0485701	0.04805	1.83672e-06	finn-b-L12_ROSACEA
rs1169289	GCST90277306	Phosphatidylcholine (18:0_22:5) levels	G	C	G	C	0.107706	0.0172	0.470007	0.4661	3.72785e-10	finn-b-L12_ROSACEA
rs117135394	GCST90277306	Phosphatidylcholine (18:0_22:5) levels	T	C	T	C	0.492072	0.3678	0.00742645	0.00626	1.44699e-06	finn-b-L12_ROSACEA
rs1220131	GCST90277306	Phosphatidylcholine (18:0_22:5) levels	A	T	A	T	0.108182	0.0363	0.200223	0.2024	4.43405e-07	finn-b-L12_ROSACEA
rs1260326	GCST90277306	Phosphatidylcholine (18:0_22:5) levels	C	T	C	T	-0.101199	0.0197	0.650878	0.6494	1.6421e-08	finn-b-L12_ROSACEA
rs1465411	GCST90277306	Phosphatidylcholine (18:0_22:5) levels	G	A	G	A	0.079001	-0.0022	0.505704	0.5185	3.70317e-06	finn-b-L12_ROSACEA
rs147797702	GCST90277306	Phosphatidylcholine (18:0_22:5) levels	C	T	C	T	-0.461775	0.2199	0.00935496	0.01022	4.9711e-07	finn-b-L12_ROSACEA
rs174527	GCST90277306	Phosphatidylcholine (18:0_22:5) levels	C	G	C	G	-0.100292	0.0852	0.44432	0.4519	1.07461e-08	finn-b-L12_ROSACEA
rs183410044	GCST90277306	Phosphatidylcholine (18:0_22:5) levels	C	T	C	T	-0.329201	0.0963	0.0159435	0.01559	1.90209e-06	finn-b-L12_ROSACEA
rs2236514	GCST90277306	Phosphatidylcholine (18:0_22:5) levels	G	C	G	C	-0.0885172	-0.0328	0.647094	0.6546	1.28025e-06	finn-b-L12_ROSACEA
rs2797620	GCST90277306	Phosphatidylcholine (18:0_22:5) levels	T	C	T	C	-0.0857829	-0.0528	0.332583	0.3289	2.16271e-06	finn-b-L12_ROSACEA
rs34833702	GCST90277306	Phosphatidylcholine (18:0_22:5) levels	T	C	T	C	0.197071	-0.1358	0.0521215	0.05625	4.44408e-07	finn-b-L12_ROSACEA
rs4841133	GCST90277306	Phosphatidylcholine (18:0_22:5) levels	G	A	G	A	0.120711	-0.0224	0.851776	0.8575	5.18752e-07	finn-b-L12_ROSACEA
rs628035	GCST90277306	Phosphatidylcholine (18:0_22:5) levels	T	G	T	G	-0.0971671	-0.0321	0.213535	0.217	2.72328e-06	finn-b-L12_ROSACEA
rs7968201	GCST90277306	Phosphatidylcholine (18:0_22:5) levels	T	G	T	G	0.0999887	-0.0446	0.215059	0.2141	1.98394e-06	finn-b-L12_ROSACEA
rs8068517	GCST90277306	Phosphatidylcholine (18:0_22:5) levels	A	G	A	G	-0.104713	-0.0031	0.813964	0.8263	1.73524e-06	finn-b-L12_ROSACEA
rs9374192	GCST90277306	Phosphatidylcholine (18:0_22:5) levels	C	T	C	T	-0.101613	-0.069	0.271727	0.2685	1.69118e-07	finn-b-L12_ROSACEA
rs9918362	GCST90277306	Phosphatidylcholine (18:0_22:5) levels	C	T	C	T	0.0818121	-0.0159	0.458079	0.4682	2.23681e-06	finn-b-L12_ROSACEA
rs10150075	GCST90277307	Phosphatidylcholine (18:0_22:6) levels	T	C	T	C	-0.186342	0.1123	0.0530446	0.06106	1.55637e-06	finn-b-L12_ROSACEA
rs11792256	GCST90277307	Phosphatidylcholine (18:0_22:6) levels	G	T	G	T	-0.132598	0.1526	0.103047	0.09338	1.73328e-06	finn-b-L12_ROSACEA
rs139606388	GCST90277307	Phosphatidylcholine (18:0_22:6) levels	T	C	T	C	-0.24407	-0.0234	0.0291319	0.02731	1.0354e-06	finn-b-L12_ROSACEA
rs143578075	GCST90277307	Phosphatidylcholine (18:0_22:6) levels	A	G	A	G	-0.177456	-0.0115	0.049905	0.05226	3.92233e-06	finn-b-L12_ROSACEA
rs174530	GCST90277307	Phosphatidylcholine (18:0_22:6) levels	G	A	G	A	-0.167131	0.0118	0.414119	0.4224	2.20818e-22	finn-b-L12_ROSACEA
rs2067613	GCST90277307	Phosphatidylcholine (18:0_22:6) levels	C	T	C	T	-0.0895605	-0.0702	0.706892	0.7048	1.66813e-06	finn-b-L12_ROSACEA
rs2650067	GCST90277307	Phosphatidylcholine (18:0_22:6) levels	T	C	T	C	0.125986	0.082	0.111661	0.1088	3.25837e-06	finn-b-L12_ROSACEA
rs4987173	GCST90277307	Phosphatidylcholine (18:0_22:6) levels	A	G	A	G	0.102216	-0.0189	0.393394	0.3851	3.47552e-09	finn-b-L12_ROSACEA
rs59179192	GCST90277307	Phosphatidylcholine (18:0_22:6) levels	A	G	A	G	0.111439	0.0072	0.180542	0.1697	3.38438e-07	finn-b-L12_ROSACEA
rs61900787	GCST90277307	Phosphatidylcholine (18:0_22:6) levels	C	T	C	T	0.0786755	0.0665	0.414617	0.4103	4.34e-06	finn-b-L12_ROSACEA
rs62345669	GCST90277307	Phosphatidylcholine (18:0_22:6) levels	A	G	A	G	-0.472208	0.0165	0.00798403	0.006827	2.35754e-06	finn-b-L12_ROSACEA
rs7542307	GCST90277307	Phosphatidylcholine (18:0_22:6) levels	T	C	T	C	0.0844564	-0.1013	0.347003	0.3531	1.96372e-06	finn-b-L12_ROSACEA
rs7974440	GCST90277307	Phosphatidylcholine (18:0_22:6) levels	A	G	A	G	-0.116279	-0.0579	0.137326	0.1356	2.56861e-06	finn-b-L12_ROSACEA
rs10145681	GCST90277308	Phosphatidylcholine (18:1_18:1) levels	G	A	G	A	-0.267488	-0.1916	0.976388	0.9744	2.31929e-06	finn-b-L12_ROSACEA
rs1077834	GCST90277308	Phosphatidylcholine (18:1_18:1) levels	C	T	C	T	0.0925274	-0.0332	0.266328	0.2573	1.56089e-06	finn-b-L12_ROSACEA
rs10779836	GCST90277308	Phosphatidylcholine (18:1_18:1) levels	T	C	T	C	0.0919518	0.0156	0.77689	0.7725	4.11709e-06	finn-b-L12_ROSACEA
rs10889352	GCST90277308	Phosphatidylcholine (18:1_18:1) levels	C	T	C	T	-0.112327	0.0546	0.262366	0.2644	2.6115e-09	finn-b-L12_ROSACEA
rs136061	GCST90277308	Phosphatidylcholine (18:1_18:1) levels	G	C	G	C	0.0889544	0.0041	0.262626	0.2558	2.41359e-06	finn-b-L12_ROSACEA
rs144512980	GCST90277308	Phosphatidylcholine (18:1_18:1) levels	C	T	C	T	0.369969	0.1457	0.0152105	0.01109	8.16867e-08	finn-b-L12_ROSACEA
rs1532085	GCST90277308	Phosphatidylcholine (18:1_18:1) levels	G	A	G	A	-0.109594	0.0111	0.573441	0.577	7.42457e-11	finn-b-L12_ROSACEA
rs17231506	GCST90277308	Phosphatidylcholine (18:1_18:1) levels	T	C	T	C	0.10933	-0.0055	0.27829	0.2797	4.03599e-09	finn-b-L12_ROSACEA
rs174574	GCST90277308	Phosphatidylcholine (18:1_18:1) levels	C	A	C	A	-0.201919	-0.0242	0.590933	0.5858	1.27747e-32	finn-b-L12_ROSACEA
rs2126263	GCST90277308	Phosphatidylcholine (18:1_18:1) levels	A	G	A	G	0.111614	-0.021	0.849792	0.8542	1.92908e-06	finn-b-L12_ROSACEA
rs41391244	GCST90277308	Phosphatidylcholine (18:1_18:1) levels	C	T	C	T	-0.0929218	0.0616	0.219828	0.2338	3.80475e-06	finn-b-L12_ROSACEA
rs41441450	GCST90277308	Phosphatidylcholine (18:1_18:1) levels	T	C	T	C	-0.393839	-0.0777	0.00982439	0.009787	3.92494e-06	finn-b-L12_ROSACEA
rs56057593	GCST90277308	Phosphatidylcholine (18:1_18:1) levels	T	C	T	C	-0.227341	0.0064	0.0315323	0.02928	4.29814e-06	finn-b-L12_ROSACEA
rs73241068	GCST90277308	Phosphatidylcholine (18:1_18:1) levels	T	C	T	C	-0.218309	0.1307	0.0338396	0.03436	1.85051e-06	finn-b-L12_ROSACEA
rs1077835	GCST90277309	Phosphatidylcholine (18:1_18:2) levels	G	A	G	A	0.12469	-0.0332	0.266329	0.2573	7.938e-11	finn-b-L12_ROSACEA
rs10889352	GCST90277309	Phosphatidylcholine (18:1_18:2) levels	C	T	C	T	-0.126365	0.0546	0.262366	0.2644	1.74986e-11	finn-b-L12_ROSACEA
rs118108980	GCST90277309	Phosphatidylcholine (18:1_18:2) levels	G	A	G	A	-0.0995939	0.1124	0.196435	0.1899	1.9268e-06	finn-b-L12_ROSACEA
rs13128807	GCST90277309	Phosphatidylcholine (18:1_18:2) levels	A	G	A	G	-0.100717	-0.0036	0.195586	0.1884	1.81261e-06	finn-b-L12_ROSACEA
rs142689129	GCST90277309	Phosphatidylcholine (18:1_18:2) levels	T	C	T	C	0.579732	-0.0469	0.0053898	0.003378	6.42467e-07	finn-b-L12_ROSACEA
rs147761802	GCST90277309	Phosphatidylcholine (18:1_18:2) levels	C	G	C	G	-0.180937	-0.0127	0.0496455	0.05448	4.043e-06	finn-b-L12_ROSACEA
rs1601935	GCST90277309	Phosphatidylcholine (18:1_18:2) levels	T	G	T	G	-0.105723	0.0106	0.611241	0.616	5.31167e-10	finn-b-L12_ROSACEA
rs17231506	GCST90277309	Phosphatidylcholine (18:1_18:2) levels	T	C	T	C	0.119523	-0.0055	0.27829	0.2797	1.05741e-10	finn-b-L12_ROSACEA
rs174527	GCST90277309	Phosphatidylcholine (18:1_18:2) levels	C	G	C	G	0.0905821	0.0852	0.44432	0.4519	1.11443e-07	finn-b-L12_ROSACEA
rs174574	GCST90277309	Phosphatidylcholine (18:1_18:2) levels	C	A	C	A	-0.380135	-0.0242	0.590933	0.5858	2.79245e-114	finn-b-L12_ROSACEA
rs2236605	GCST90277309	Phosphatidylcholine (18:1_18:2) levels	C	G	C	G	0.0838757	-0.0024	0.432244	0.4221	5.14151e-07	finn-b-L12_ROSACEA
rs564216	GCST90277309	Phosphatidylcholine (18:1_18:2) levels	C	T	C	T	-0.16788	0.0079	0.05498	0.05121	4.5135e-06	finn-b-L12_ROSACEA
rs6023985	GCST90277309	Phosphatidylcholine (18:1_18:2) levels	C	T	C	T	-0.332511	0.0036	0.0142944	0.01445	4.09703e-06	finn-b-L12_ROSACEA
rs613808	GCST90277309	Phosphatidylcholine (18:1_18:2) levels	G	A	G	A	-0.0910723	-0.0082	0.618586	0.6252	1.42824e-07	finn-b-L12_ROSACEA
rs7036554	GCST90277309	Phosphatidylcholine (18:1_18:2) levels	C	T	C	T	0.0906168	0.0689	0.350278	0.3412	2.43042e-07	finn-b-L12_ROSACEA
rs948727	GCST90277309	Phosphatidylcholine (18:1_18:2) levels	G	A	G	A	-0.0819227	-0.0914	0.325025	0.3298	2.77811e-06	finn-b-L12_ROSACEA
rs9789400	GCST90277309	Phosphatidylcholine (18:1_18:2) levels	T	C	T	C	-0.0886915	0.0062	0.265333	0.2743	2.74114e-06	finn-b-L12_ROSACEA
rs10769099	GCST90277310	Phosphatidylcholine (18:1_18:3) levels	A	G	A	G	0.0883247	-0.0301	0.336806	0.3419	2.73312e-06	finn-b-L12_ROSACEA
rs1116931	GCST90277310	Phosphatidylcholine (18:1_18:3) levels	A	C	A	C	-0.0925391	0.0336	0.272175	0.2734	2.77934e-06	finn-b-L12_ROSACEA
rs114797690	GCST90277310	Phosphatidylcholine (18:1_18:3) levels	T	C	T	C	0.284754	0.1721	0.0234183	0.02151	4.83903e-06	finn-b-L12_ROSACEA
rs140885981	GCST90277310	Phosphatidylcholine (18:1_18:3) levels	A	G	A	G	-0.476915	-0.4512	0.00768061	0.01003	3.89154e-06	finn-b-L12_ROSACEA
rs144674698	GCST90277310	Phosphatidylcholine (18:1_18:3) levels	G	C	G	C	-0.398647	-0.0634	0.0119641	0.01304	1.23171e-06	finn-b-L12_ROSACEA
rs8033940	GCST90277310	Phosphatidylcholine (18:1_18:3) levels	A	G	A	G	0.0905683	0.0014	0.336674	0.3263	2.3182e-06	finn-b-L12_ROSACEA
rs9480321	GCST90277310	Phosphatidylcholine (18:1_18:3) levels	T	A	T	A	-0.204074	0.1797	0.0497213	0.0426	6.15516e-07	finn-b-L12_ROSACEA
rs10846753	GCST90277311	Phosphatidylcholine (18:1_20:2) levels	G	T	G	T	0.106016	0.0223	0.234539	0.23	8.21132e-07	finn-b-L12_ROSACEA
rs114139553	GCST90277311	Phosphatidylcholine (18:1_20:2) levels	A	G	A	G	-0.373472	-0.0807	0.0138493	0.01326	4.63167e-06	finn-b-L12_ROSACEA
rs117534325	GCST90277311	Phosphatidylcholine (18:1_20:2) levels	G	A	G	A	0.638717	-0.546	0.00485193	0.004609	2.473e-06	finn-b-L12_ROSACEA
rs118150981	GCST90277311	Phosphatidylcholine (18:1_20:2) levels	A	G	A	G	-0.306048	0.1427	0.0192807	0.02021	4.54396e-06	finn-b-L12_ROSACEA
rs12417747	GCST90277311	Phosphatidylcholine (18:1_20:2) levels	A	G	A	G	0.18995	0.0173	0.114819	0.1146	5.83153e-11	finn-b-L12_ROSACEA
rs174527	GCST90277311	Phosphatidylcholine (18:1_20:2) levels	C	G	C	G	0.0938072	0.0852	0.44432	0.4519	7.37459e-07	finn-b-L12_ROSACEA
rs174580	GCST90277311	Phosphatidylcholine (18:1_20:2) levels	G	A	G	A	0.431366	0.0243	0.409729	0.4151	1.49061e-122	finn-b-L12_ROSACEA
rs1800588	GCST90277311	Phosphatidylcholine (18:1_20:2) levels	T	C	T	C	0.112792	-0.0425	0.258046	0.2483	1.58046e-07	finn-b-L12_ROSACEA
rs265114	GCST90277311	Phosphatidylcholine (18:1_20:2) levels	T	C	T	C	0.178123	-0.0379	0.0737184	0.07438	1.06461e-06	finn-b-L12_ROSACEA
rs35195855	GCST90277311	Phosphatidylcholine (18:1_20:2) levels	T	C	T	C	0.129906	-0.0821	0.148357	0.1433	3.098e-06	finn-b-L12_ROSACEA
rs56208677	GCST90277311	Phosphatidylcholine (18:1_20:2) levels	T	C	T	C	0.181803	0.1275	0.0776737	0.07553	2.63109e-07	finn-b-L12_ROSACEA
rs61893829	GCST90277311	Phosphatidylcholine (18:1_20:2) levels	T	C	T	C	-0.157143	0.1273	0.0811347	0.08448	3.96324e-06	finn-b-L12_ROSACEA
rs656095	GCST90277311	Phosphatidylcholine (18:1_20:2) levels	G	A	G	A	-0.130437	-0.0026	0.226939	0.2207	4.24246e-09	finn-b-L12_ROSACEA
rs6984305	GCST90277311	Phosphatidylcholine (18:1_20:2) levels	T	A	T	A	0.121648	-0.0271	0.837461	0.8416	1.29872e-06	finn-b-L12_ROSACEA
rs7041283	GCST90277311	Phosphatidylcholine (18:1_20:2) levels	C	T	C	T	-0.116136	-0.0612	0.245125	0.2459	5.79444e-08	finn-b-L12_ROSACEA
rs73292027	GCST90277311	Phosphatidylcholine (18:1_20:2) levels	G	T	G	T	0.151314	0.03	0.111851	0.1056	6.3122e-07	finn-b-L12_ROSACEA
rs74089903	GCST90277311	Phosphatidylcholine (18:1_20:2) levels	A	G	A	G	-0.539131	-0.0282	0.00880275	0.009059	1.57227e-07	finn-b-L12_ROSACEA
rs80201535	GCST90277311	Phosphatidylcholine (18:1_20:2) levels	A	G	A	G	-0.246539	-0.0491	0.0308439	0.02761	4.14138e-06	finn-b-L12_ROSACEA
rs10423742	GCST90277312	Phosphatidylcholine (18:1_20:3) levels	A	G	A	G	-0.0934552	0.0319	0.752594	0.7722	1.71458e-06	finn-b-L12_ROSACEA
rs10504795	GCST90277312	Phosphatidylcholine (18:1_20:3) levels	G	C	G	C	-0.0950011	-0.0024	0.257608	0.2528	6.32009e-07	finn-b-L12_ROSACEA
rs10889335	GCST90277312	Phosphatidylcholine (18:1_20:3) levels	G	A	G	A	-0.0979136	0.0302	0.284726	0.2869	1.05628e-07	finn-b-L12_ROSACEA
rs150057262	GCST90277312	Phosphatidylcholine (18:1_20:3) levels	G	C	G	C	-0.246729	0.0552	0.0521856	0.04986	1.81806e-10	finn-b-L12_ROSACEA
rs17092227	GCST90277312	Phosphatidylcholine (18:1_20:3) levels	C	T	C	T	0.193677	0.0286	0.0442094	0.04024	2.52681e-06	finn-b-L12_ROSACEA
rs182828998	GCST90277312	Phosphatidylcholine (18:1_20:3) levels	C	A	C	A	-0.4923	0.0108	0.00671122	0.008453	2.5183e-06	finn-b-L12_ROSACEA
rs2797620	GCST90277312	Phosphatidylcholine (18:1_20:3) levels	T	C	T	C	-0.0925279	-0.0528	0.332583	0.3289	1.49487e-07	finn-b-L12_ROSACEA
rs567173271	GCST90277312	Phosphatidylcholine (18:1_20:3) levels	A	T	A	T	0.262958	0.2004	0.0273478	0.02272	3.79091e-07	finn-b-L12_ROSACEA
rs6083838	GCST90277312	Phosphatidylcholine (18:1_20:3) levels	G	A	G	A	-0.079295	-0.0207	0.535632	0.5327	2.59775e-06	finn-b-L12_ROSACEA
rs61896141	GCST90277312	Phosphatidylcholine (18:1_20:3) levels	C	A	C	A	0.223567	-0.037	0.113173	0.1096	3.03518e-17	finn-b-L12_ROSACEA
rs641738	GCST90277312	Phosphatidylcholine (18:1_20:3) levels	C	T	C	T	-0.0922443	0.0605	0.592842	0.6039	6.97059e-08	finn-b-L12_ROSACEA
rs6498540	GCST90277312	Phosphatidylcholine (18:1_20:3) levels	G	A	G	A	-0.154636	0.0163	0.334003	0.3355	3.05661e-18	finn-b-L12_ROSACEA
rs695110	GCST90277312	Phosphatidylcholine (18:1_20:3) levels	C	T	C	T	-0.0997258	0.0351	0.240793	0.237	3.91551e-07	finn-b-L12_ROSACEA
rs6985657	GCST90277312	Phosphatidylcholine (18:1_20:3) levels	G	A	G	A	-0.137364	0.0088	0.0901021	0.0829	2.76716e-06	finn-b-L12_ROSACEA
rs7139079	GCST90277312	Phosphatidylcholine (18:1_20:3) levels	A	G	A	G	-0.0830459	-0.0136	0.546768	0.5505	7.6291e-07	finn-b-L12_ROSACEA
rs7897746	GCST90277312	Phosphatidylcholine (18:1_20:3) levels	T	C	T	C	0.132942	0.0449	0.902958	0.8971	3.4415e-06	finn-b-L12_ROSACEA
rs79047909	GCST90277312	Phosphatidylcholine (18:1_20:3) levels	G	C	G	C	-0.497499	0.0794	0.00622502	0.00715	3.20457e-06	finn-b-L12_ROSACEA
rs8033940	GCST90277312	Phosphatidylcholine (18:1_20:3) levels	A	G	A	G	0.0952484	0.0014	0.336674	0.3263	1.3776e-07	finn-b-L12_ROSACEA
rs822798	GCST90277312	Phosphatidylcholine (18:1_20:3) levels	G	A	G	A	0.08479	0.0132	0.416127	0.425	4.92995e-07	finn-b-L12_ROSACEA
rs1077834	GCST90277313	Phosphatidylcholine (18:1_20:4) levels	C	T	C	T	0.0986416	-0.0332	0.266328	0.2573	2.88092e-07	finn-b-L12_ROSACEA
rs113394924	GCST90277313	Phosphatidylcholine (18:1_20:4) levels	G	T	G	T	0.18654	0.2295	0.0873313	0.08371	3.52494e-10	finn-b-L12_ROSACEA
rs147549994	GCST90277313	Phosphatidylcholine (18:1_20:4) levels	T	G	T	G	0.232307	-0.1272	0.035936	0.03426	3.15693e-07	finn-b-L12_ROSACEA
rs147797702	GCST90277313	Phosphatidylcholine (18:1_20:4) levels	C	T	C	T	-0.489187	0.2199	0.00935496	0.01022	4.02686e-08	finn-b-L12_ROSACEA
rs1555289	GCST90277313	Phosphatidylcholine (18:1_20:4) levels	C	T	C	T	0.0947847	0.0205	0.768322	0.766	1.31048e-06	finn-b-L12_ROSACEA
rs173539	GCST90277313	Phosphatidylcholine (18:1_20:4) levels	T	C	T	C	0.0848865	-0.0104	0.282691	0.2837	4.26473e-06	finn-b-L12_ROSACEA
rs174527	GCST90277313	Phosphatidylcholine (18:1_20:4) levels	C	G	C	G	-0.160455	0.0852	0.44432	0.4519	5.00991e-21	finn-b-L12_ROSACEA
rs174537	GCST90277313	Phosphatidylcholine (18:1_20:4) levels	T	G	T	G	-0.507503	0.0155	0.407753	0.4133	5.48495e-207	finn-b-L12_ROSACEA
rs187429064	GCST90277313	Phosphatidylcholine (18:1_20:4) levels	G	A	G	A	-0.276291	0.055	0.0535314	0.05076	2.67948e-13	finn-b-L12_ROSACEA
rs2943813	GCST90277313	Phosphatidylcholine (18:1_20:4) levels	C	T	C	T	-0.129638	0.04	0.782953	0.791	2.26383e-10	finn-b-L12_ROSACEA
rs3018617	GCST90277313	Phosphatidylcholine (18:1_20:4) levels	G	A	G	A	-0.0918283	-0.0478	0.301508	0.3106	1.08226e-06	finn-b-L12_ROSACEA
rs531117	GCST90277313	Phosphatidylcholine (18:1_20:4) levels	T	C	T	C	-0.113887	0.0328	0.232379	0.2293	9.95537e-09	finn-b-L12_ROSACEA
rs61978272	GCST90277313	Phosphatidylcholine (18:1_20:4) levels	T	C	T	C	-0.0981277	0.0281	0.282398	0.2765	1.41417e-07	finn-b-L12_ROSACEA
rs641738	GCST90277313	Phosphatidylcholine (18:1_20:4) levels	C	T	C	T	-0.0851942	0.0605	0.592842	0.6039	5.94032e-07	finn-b-L12_ROSACEA
rs6850591	GCST90277313	Phosphatidylcholine (18:1_20:4) levels	C	T	C	T	-0.0807281	-0.0328	0.541315	0.5472	1.64001e-06	finn-b-L12_ROSACEA
rs75976069	GCST90277313	Phosphatidylcholine (18:1_20:4) levels	C	T	C	T	-0.260712	-0.0535	0.0262383	0.02538	1.30559e-06	finn-b-L12_ROSACEA
rs79113397	GCST90277313	Phosphatidylcholine (18:1_20:4) levels	C	T	C	T	0.0995155	0.0349	0.228567	0.2331	7.58983e-07	finn-b-L12_ROSACEA
rs793864	GCST90277313	Phosphatidylcholine (18:1_20:4) levels	C	G	C	G	-0.101981	0.0356	0.817577	0.8183	2.95383e-06	finn-b-L12_ROSACEA
rs8107974	GCST90277313	Phosphatidylcholine (18:1_20:4) levels	T	A	T	A	-0.190759	-0.1322	0.0624678	0.06473	2.99632e-08	finn-b-L12_ROSACEA
rs1077835	GCST90277314	Phosphatidylcholine (18:2_18:2) levels	G	A	G	A	0.114534	-0.0332	0.266329	0.2573	2.6626e-09	finn-b-L12_ROSACEA
rs1168127	GCST90277314	Phosphatidylcholine (18:2_18:2) levels	A	C	A	C	0.0917244	-0.0556	0.737281	0.7355	1.17026e-06	finn-b-L12_ROSACEA
rs117675848	GCST90277314	Phosphatidylcholine (18:2_18:2) levels	A	G	A	G	0.320882	0.1908	0.0175509	0.01714	9.53745e-07	finn-b-L12_ROSACEA
rs13078306	GCST90277314	Phosphatidylcholine (18:2_18:2) levels	C	A	C	A	-0.0818989	0.1059	0.328138	0.3354	3.50558e-06	finn-b-L12_ROSACEA
rs139598970	GCST90277314	Phosphatidylcholine (18:2_18:2) levels	T	G	T	G	0.421877	-0.0928	0.010032	0.01398	2.54414e-06	finn-b-L12_ROSACEA
rs147002062	GCST90277314	Phosphatidylcholine (18:2_18:2) levels	T	C	T	C	-0.839271	-0.0732	0.00253154	0.003138	4.7698e-06	finn-b-L12_ROSACEA
rs148498852	GCST90277314	Phosphatidylcholine (18:2_18:2) levels	G	A	G	A	0.156781	-0.047	0.0771865	0.08156	1.72601e-06	finn-b-L12_ROSACEA
rs1601935	GCST90277314	Phosphatidylcholine (18:2_18:2) levels	T	G	T	G	-0.0940479	0.0106	0.611241	0.616	3.74541e-08	finn-b-L12_ROSACEA
rs173539	GCST90277314	Phosphatidylcholine (18:2_18:2) levels	T	C	T	C	0.0984345	-0.0104	0.282691	0.2837	1.01409e-07	finn-b-L12_ROSACEA
rs174574	GCST90277314	Phosphatidylcholine (18:2_18:2) levels	C	A	C	A	-0.22178	-0.0242	0.590933	0.5858	4.16328e-39	finn-b-L12_ROSACEA
rs35958132	GCST90277314	Phosphatidylcholine (18:2_18:2) levels	G	A	G	A	0.158049	-0.1294	0.0695248	0.06538	4.46792e-06	finn-b-L12_ROSACEA
rs4271965	GCST90277314	Phosphatidylcholine (18:2_18:2) levels	G	A	G	A	0.079643	0.0412	0.567217	0.5695	2.1614e-06	finn-b-L12_ROSACEA
rs56158036	GCST90277314	Phosphatidylcholine (18:2_18:2) levels	A	G	A	G	0.295692	0.0033	0.0174627	0.01723	3.57995e-06	finn-b-L12_ROSACEA
rs59256568	GCST90277314	Phosphatidylcholine (18:2_18:2) levels	G	A	G	A	-0.296879	-0.0009	0.0196227	0.01993	2.3431e-06	finn-b-L12_ROSACEA
rs62238391	GCST90277314	Phosphatidylcholine (18:2_18:2) levels	T	C	T	C	0.0863635	-0.0013	0.320135	0.3196	1.38372e-06	finn-b-L12_ROSACEA
rs6498540	GCST90277314	Phosphatidylcholine (18:2_18:2) levels	G	A	G	A	0.0934402	0.0163	0.334003	0.3355	1.43628e-07	finn-b-L12_ROSACEA
rs7717591	GCST90277314	Phosphatidylcholine (18:2_18:2) levels	G	A	G	A	-0.095992	0.0637	0.678822	0.6807	8.4065e-08	finn-b-L12_ROSACEA
rs7798734	GCST90277314	Phosphatidylcholine (18:2_18:2) levels	T	G	T	G	-0.081769	-0.0159	0.338777	0.3197	3.70478e-06	finn-b-L12_ROSACEA
rs174599	GCST90277315	Phosphatidylcholine (18:2_20:1) levels	C	G	C	G	0.323477	0.0215	0.419198	0.4263	3.92202e-65	finn-b-L12_ROSACEA
rs17484	GCST90277315	Phosphatidylcholine (18:2_20:1) levels	C	T	C	T	0.0911693	0.0049	0.615304	0.6148	3.71581e-06	finn-b-L12_ROSACEA
rs182173873	GCST90277315	Phosphatidylcholine (18:2_20:1) levels	C	A	C	A	-0.242209	-0.0293	0.0486918	0.03855	9.14929e-08	finn-b-L12_ROSACEA
rs200921913	GCST90277315	Phosphatidylcholine (18:2_20:1) levels	T	C	T	C	-0.0967095	-0.0316	0.374208	0.3718	1.1196e-06	finn-b-L12_ROSACEA
rs2302263	GCST90277315	Phosphatidylcholine (18:2_20:1) levels	T	C	T	C	0.151053	-0.0622	0.129677	0.1277	6.09897e-08	finn-b-L12_ROSACEA
rs4147976	GCST90277315	Phosphatidylcholine (18:2_20:1) levels	T	C	T	C	-0.0937445	-0.035	0.55007	0.5496	1.2761e-06	finn-b-L12_ROSACEA
rs56128146	GCST90277315	Phosphatidylcholine (18:2_20:1) levels	T	C	T	C	0.0893909	0.0531	0.422599	0.4238	3.24744e-06	finn-b-L12_ROSACEA
rs62315647	GCST90277315	Phosphatidylcholine (18:2_20:1) levels	C	T	C	T	0.360253	-0.135	0.0178357	0.01994	3.95816e-06	finn-b-L12_ROSACEA
rs78098253	GCST90277315	Phosphatidylcholine (18:2_20:1) levels	A	C	A	C	0.265952	-0.0693	0.030279	0.0334	2.52995e-06	finn-b-L12_ROSACEA
rs79136768	GCST90277315	Phosphatidylcholine (18:2_20:1) levels	G	A	G	A	0.241259	0.0122	0.036937	0.03631	2.05081e-06	finn-b-L12_ROSACEA
rs9402974	GCST90277315	Phosphatidylcholine (18:2_20:1) levels	T	A	T	A	-0.13104	-0.0016	0.153765	0.1496	2.55042e-06	finn-b-L12_ROSACEA
rs10779836	GCST90277316	Phosphatidylcholine (18:2_20:3) levels	T	C	T	C	0.103551	0.0156	0.77689	0.7725	6.56084e-07	finn-b-L12_ROSACEA
rs10896384	GCST90277316	Phosphatidylcholine (18:2_20:3) levels	A	G	A	G	0.0878765	0.0474	0.382181	0.3776	9.23289e-07	finn-b-L12_ROSACEA
rs11208004	GCST90277316	Phosphatidylcholine (18:2_20:3) levels	A	G	A	G	-0.0924266	0.0541	0.261773	0.2637	3.1074e-06	finn-b-L12_ROSACEA
rs138827081	GCST90277316	Phosphatidylcholine (18:2_20:3) levels	A	G	A	G	-0.582763	-0.069	0.00492728	0.004515	1.96792e-06	finn-b-L12_ROSACEA
rs150057262	GCST90277316	Phosphatidylcholine (18:2_20:3) levels	G	C	G	C	-0.204129	0.0552	0.0521856	0.04986	5.09998e-07	finn-b-L12_ROSACEA
rs174548	GCST90277316	Phosphatidylcholine (18:2_20:3) levels	G	C	G	C	0.209516	0.0206	0.383631	0.3894	1.3987e-31	finn-b-L12_ROSACEA
rs2096994	GCST90277316	Phosphatidylcholine (18:2_20:3) levels	A	C	A	C	-0.105224	0.0568	0.232442	0.2282	4.59174e-07	finn-b-L12_ROSACEA
rs2347672	GCST90277316	Phosphatidylcholine (18:2_20:3) levels	C	A	C	A	-0.0933703	-0.0286	0.674294	0.6699	4.46404e-07	finn-b-L12_ROSACEA
rs695112	GCST90277316	Phosphatidylcholine (18:2_20:3) levels	T	A	T	A	-0.109465	0.0351	0.240793	0.237	9.51091e-08	finn-b-L12_ROSACEA
rs75719904	GCST90277316	Phosphatidylcholine (18:2_20:3) levels	G	A	G	A	0.209155	-0.1627	0.0434307	0.03786	2.21136e-06	finn-b-L12_ROSACEA
rs76833802	GCST90277316	Phosphatidylcholine (18:2_20:3) levels	T	C	T	C	-0.154114	0.0751	0.0836745	0.0888	2.58179e-06	finn-b-L12_ROSACEA
rs102274	GCST90277317	Phosphatidylcholine (18:2_20:4) levels	C	T	C	T	-0.174355	0.0177	0.408673	0.4154	2.66156e-24	finn-b-L12_ROSACEA
rs1033155	GCST90277317	Phosphatidylcholine (18:2_20:4) levels	G	A	G	A	-0.0968274	0.0221	0.398271	0.4018	2.5017e-08	finn-b-L12_ROSACEA
rs1077834	GCST90277317	Phosphatidylcholine (18:2_20:4) levels	C	T	C	T	0.122699	-0.0332	0.266328	0.2573	2.67047e-10	finn-b-L12_ROSACEA
rs117352906	GCST90277317	Phosphatidylcholine (18:2_20:4) levels	T	C	T	C	0.431938	0.0394	0.00882403	0.01102	3.47146e-06	finn-b-L12_ROSACEA
rs139923737	GCST90277317	Phosphatidylcholine (18:2_20:4) levels	T	C	T	C	-0.303832	0.0389	0.0232346	0.02474	1.24011e-07	finn-b-L12_ROSACEA
rs1601935	GCST90277317	Phosphatidylcholine (18:2_20:4) levels	T	G	T	G	-0.0816115	0.0106	0.611241	0.616	2.31788e-06	finn-b-L12_ROSACEA
rs173539	GCST90277317	Phosphatidylcholine (18:2_20:4) levels	T	C	T	C	0.0889847	-0.0104	0.282691	0.2837	1.92079e-06	finn-b-L12_ROSACEA
rs248968	GCST90277317	Phosphatidylcholine (18:2_20:4) levels	C	T	C	T	0.08047	0.0098	0.523475	0.5251	2.38428e-06	finn-b-L12_ROSACEA
rs2973222	GCST90277317	Phosphatidylcholine (18:2_20:4) levels	T	C	T	C	0.0793326	-0.0363	0.505597	0.518	3.38991e-06	finn-b-L12_ROSACEA
rs34689885	GCST90277317	Phosphatidylcholine (18:2_20:4) levels	T	A	T	A	0.0955554	-0.0347	0.279294	0.2692	3.75906e-07	finn-b-L12_ROSACEA
rs62482552	GCST90277317	Phosphatidylcholine (18:2_20:4) levels	A	G	A	G	-0.08192	-0.0052	0.608092	0.6063	2.81379e-06	finn-b-L12_ROSACEA
rs673335	GCST90277317	Phosphatidylcholine (18:2_20:4) levels	C	T	C	T	-0.0974675	0.0229	0.24549	0.2413	7.43042e-07	finn-b-L12_ROSACEA
rs71425785	GCST90277317	Phosphatidylcholine (18:2_20:4) levels	G	A	G	A	-0.133896	0.0311	0.119914	0.1141	3.65806e-07	finn-b-L12_ROSACEA
rs72830074	GCST90277317	Phosphatidylcholine (18:2_20:4) levels	T	G	T	G	-0.181143	-0.1248	0.0513407	0.04965	3.52922e-06	finn-b-L12_ROSACEA
rs75528309	GCST90277317	Phosphatidylcholine (18:2_20:4) levels	T	C	T	C	0.203225	-0.1574	0.0475258	0.04297	1.82083e-06	finn-b-L12_ROSACEA
rs76780983	GCST90277317	Phosphatidylcholine (18:2_20:4) levels	G	T	G	T	0.234868	0.0803	0.0304814	0.03133	2.11197e-06	finn-b-L12_ROSACEA
rs77985607	GCST90277317	Phosphatidylcholine (18:2_20:4) levels	A	G	A	G	-0.173411	0.0663	0.0562892	0.05125	4.18145e-06	finn-b-L12_ROSACEA
rs79450037	GCST90277317	Phosphatidylcholine (18:2_20:4) levels	A	G	A	G	-0.220745	0.0593	0.0390603	0.03809	7.72113e-07	finn-b-L12_ROSACEA
rs8100204	GCST90277317	Phosphatidylcholine (18:2_20:4) levels	A	G	A	G	-0.14136	-0.0709	0.170713	0.1599	4.82433e-10	finn-b-L12_ROSACEA
rs8131052	GCST90277317	Phosphatidylcholine (18:2_20:4) levels	T	C	T	C	-0.139987	-0.0498	0.093612	0.096	1.25064e-06	finn-b-L12_ROSACEA
rs836912	GCST90277317	Phosphatidylcholine (18:2_20:4) levels	T	C	T	C	-0.0836678	-0.0387	0.342695	0.3426	3.12381e-06	finn-b-L12_ROSACEA
rs8736	GCST90277317	Phosphatidylcholine (18:2_20:4) levels	C	T	C	T	-0.0844507	0.0575	0.594967	0.6061	9.98621e-07	finn-b-L12_ROSACEA
rs148625143	GCST90277318	Phosphatidylcholine (O-16:0_16:0) levels	G	C	G	C	-0.205994	-0.0251	0.0429598	0.04495	3.53864e-06	finn-b-L12_ROSACEA
rs34115485	GCST90277318	Phosphatidylcholine (O-16:0_16:0) levels	G	A	G	A	0.0860053	0.0394	0.338209	0.3376	3.74578e-06	finn-b-L12_ROSACEA
rs34450192	GCST90277318	Phosphatidylcholine (O-16:0_16:0) levels	A	T	A	T	-0.222725	0.1865	0.0372542	0.0335	1.08045e-06	finn-b-L12_ROSACEA
rs6675844	GCST90277318	Phosphatidylcholine (O-16:0_16:0) levels	A	T	A	T	-0.148802	0.0099	0.0812781	0.08165	3.49907e-06	finn-b-L12_ROSACEA
rs75248478	GCST90277318	Phosphatidylcholine (O-16:0_16:0) levels	A	G	A	G	0.238275	-0.0913	0.0355713	0.03329	7.87665e-07	finn-b-L12_ROSACEA
rs76494046	GCST90277318	Phosphatidylcholine (O-16:0_16:0) levels	C	A	C	A	-0.188553	-0.0874	0.0480177	0.04832	4.96899e-06	finn-b-L12_ROSACEA
rs117421874	GCST90277319	Phosphatidylcholine (O-16:0_16:1) levels	T	C	T	C	-0.521325	-0.348	0.00746462	0.008821	2.35899e-06	finn-b-L12_ROSACEA
rs13394815	GCST90277319	Phosphatidylcholine (O-16:0_16:1) levels	A	C	A	C	-0.0942671	0.0387	0.389131	0.3839	1.28947e-06	finn-b-L12_ROSACEA
rs146085506	GCST90277319	Phosphatidylcholine (O-16:0_16:1) levels	C	T	C	T	0.201626	-0.0091	0.058381	0.05979	1.19829e-06	finn-b-L12_ROSACEA
rs17231506	GCST90277319	Phosphatidylcholine (O-16:0_16:1) levels	T	C	T	C	0.132635	-0.0055	0.27829	0.2797	1.898e-10	finn-b-L12_ROSACEA
rs1800588	GCST90277319	Phosphatidylcholine (O-16:0_16:1) levels	T	C	T	C	0.109798	-0.0425	0.258046	0.2483	4.85542e-07	finn-b-L12_ROSACEA
rs28609532	GCST90277319	Phosphatidylcholine (O-16:0_16:1) levels	G	A	G	A	-0.165868	0.019	0.0732311	0.07511	3.60748e-06	finn-b-L12_ROSACEA
rs603424	GCST90277319	Phosphatidylcholine (O-16:0_16:1) levels	A	G	A	G	-0.143466	0.0412	0.121331	0.1166	1.1033e-06	finn-b-L12_ROSACEA
rs62311841	GCST90277319	Phosphatidylcholine (O-16:0_16:1) levels	A	G	A	G	-0.161837	-0.0397	0.123593	0.1253	2.88396e-08	finn-b-L12_ROSACEA
rs6453462	GCST90277319	Phosphatidylcholine (O-16:0_16:1) levels	G	A	G	A	0.194321	-0.1016	0.934135	0.9396	6.61196e-07	finn-b-L12_ROSACEA
rs72973984	GCST90277319	Phosphatidylcholine (O-16:0_16:1) levels	G	A	G	A	-0.144642	0.0481	0.109368	0.1081	2.43138e-06	finn-b-L12_ROSACEA
rs77494629	GCST90277319	Phosphatidylcholine (O-16:0_16:1) levels	A	C	A	C	0.106503	0.0362	0.268388	0.2691	6.53834e-07	finn-b-L12_ROSACEA
rs113746682	GCST90277320	Phosphatidylcholine (O-16:0_18:1) levels	T	C	T	C	0.273171	-0.1656	0.0229674	0.02534	4.11873e-06	finn-b-L12_ROSACEA
rs117449635	GCST90277320	Phosphatidylcholine (O-16:0_18:1) levels	A	G	A	G	0.333002	-0.0988	0.0151991	0.01689	3.82998e-06	finn-b-L12_ROSACEA
rs13194791	GCST90277320	Phosphatidylcholine (O-16:0_18:1) levels	G	A	G	A	0.111953	-0.0283	0.145098	0.1438	3.55432e-06	finn-b-L12_ROSACEA
rs1532085	GCST90277320	Phosphatidylcholine (O-16:0_18:1) levels	G	A	G	A	-0.0983176	0.0111	0.573441	0.577	9.47436e-09	finn-b-L12_ROSACEA
rs17231506	GCST90277320	Phosphatidylcholine (O-16:0_18:1) levels	T	C	T	C	0.129371	-0.0055	0.27829	0.2797	6.16204e-12	finn-b-L12_ROSACEA
rs1800588	GCST90277320	Phosphatidylcholine (O-16:0_18:1) levels	T	C	T	C	0.119301	-0.0425	0.258046	0.2483	1.28838e-09	finn-b-L12_ROSACEA
rs34861396	GCST90277320	Phosphatidylcholine (O-16:0_18:1) levels	A	G	A	G	0.0871255	-0.0454	0.299182	0.2989	2.52031e-06	finn-b-L12_ROSACEA
rs606587	GCST90277320	Phosphatidylcholine (O-16:0_18:1) levels	G	A	G	A	-0.082422	-0.0679	0.373993	0.3762	2.48696e-06	finn-b-L12_ROSACEA
rs72923423	GCST90277320	Phosphatidylcholine (O-16:0_18:1) levels	T	G	T	G	-0.151628	0.1021	0.0736384	0.07182	4.16835e-06	finn-b-L12_ROSACEA
rs73015021	GCST90277320	Phosphatidylcholine (O-16:0_18:1) levels	G	A	G	A	-0.137062	-0.0513	0.0921263	0.09928	2.92464e-06	finn-b-L12_ROSACEA
rs7677028	GCST90277320	Phosphatidylcholine (O-16:0_18:1) levels	G	C	G	C	0.393339	0.0229	0.0142746	0.01538	5.29025e-08	finn-b-L12_ROSACEA
rs77211823	GCST90277320	Phosphatidylcholine (O-16:0_18:1) levels	C	T	C	T	0.189268	0.0177	0.0490868	0.05453	4.83154e-06	finn-b-L12_ROSACEA
rs7845596	GCST90277320	Phosphatidylcholine (O-16:0_18:1) levels	G	C	G	C	0.154316	0.0579	0.0768777	0.08363	1.5918e-06	finn-b-L12_ROSACEA
rs79037957	GCST90277320	Phosphatidylcholine (O-16:0_18:1) levels	C	G	C	G	0.218947	-0.1222	0.0345202	0.03003	4.45474e-06	finn-b-L12_ROSACEA
rs876969	GCST90277320	Phosphatidylcholine (O-16:0_18:1) levels	T	C	T	C	-0.111316	-0.0189	0.14999	0.1581	2.39501e-06	finn-b-L12_ROSACEA
rs9682490	GCST90277320	Phosphatidylcholine (O-16:0_18:1) levels	C	T	C	T	-0.0799841	0.0161	0.435353	0.44	3.82476e-06	finn-b-L12_ROSACEA
rs11918522	GCST90277321	Phosphatidylcholine (O-16:0_18:2) levels	A	G	A	G	0.105823	0.0431	0.158871	0.1605	4.10368e-06	finn-b-L12_ROSACEA
rs140661870	GCST90277321	Phosphatidylcholine (O-16:0_18:2) levels	T	C	T	C	-0.320837	0.0145	0.015071	0.01311	4.8381e-06	finn-b-L12_ROSACEA
rs1532085	GCST90277321	Phosphatidylcholine (O-16:0_18:2) levels	G	A	G	A	-0.0860138	0.0111	0.573441	0.577	3.39534e-07	finn-b-L12_ROSACEA
rs17086339	GCST90277321	Phosphatidylcholine (O-16:0_18:2) levels	C	G	C	G	-0.116679	0.071	0.130197	0.1356	2.67209e-06	finn-b-L12_ROSACEA
rs17231506	GCST90277321	Phosphatidylcholine (O-16:0_18:2) levels	T	C	T	C	0.121663	-0.0055	0.27829	0.2797	6.06208e-11	finn-b-L12_ROSACEA
rs174574	GCST90277321	Phosphatidylcholine (O-16:0_18:2) levels	C	A	C	A	-0.181467	-0.0242	0.590933	0.5858	1.54699e-26	finn-b-L12_ROSACEA
rs4579316	GCST90277321	Phosphatidylcholine (O-16:0_18:2) levels	C	T	C	T	-0.107562	-0.0275	0.833502	0.8344	1.66198e-06	finn-b-L12_ROSACEA
rs6741227	GCST90277321	Phosphatidylcholine (O-16:0_18:2) levels	T	C	T	C	0.0847624	0.0735	0.328871	0.3316	2.77563e-06	finn-b-L12_ROSACEA
rs75804573	GCST90277321	Phosphatidylcholine (O-16:0_18:2) levels	A	G	A	G	0.108886	-0.0386	0.149757	0.1506	4.51809e-06	finn-b-L12_ROSACEA
rs117435540	GCST90277322	Phosphatidylcholine (O-16:0_20:3) levels	A	G	A	G	0.529044	0.1019	0.00695199	0.008115	3.68869e-06	finn-b-L12_ROSACEA
rs1800588	GCST90277322	Phosphatidylcholine (O-16:0_20:3) levels	T	C	T	C	0.0959676	-0.0425	0.258046	0.2483	1.72768e-06	finn-b-L12_ROSACEA
rs6498540	GCST90277322	Phosphatidylcholine (O-16:0_20:3) levels	G	A	G	A	-0.153834	0.0163	0.334003	0.3355	5.7293e-17	finn-b-L12_ROSACEA
rs7412	GCST90277322	Phosphatidylcholine (O-16:0_20:3) levels	T	C	T	C	0.22452	-0.0796	0.053066	0.05353	4.52273e-09	finn-b-L12_ROSACEA
rs75111872	GCST90277322	Phosphatidylcholine (O-16:0_20:3) levels	A	G	A	G	-0.10891	0.053	0.162122	0.1621	2.92849e-06	finn-b-L12_ROSACEA
rs968567	GCST90277322	Phosphatidylcholine (O-16:0_20:3) levels	T	C	T	C	0.270612	-0.0452	0.113005	0.1087	2.16744e-23	finn-b-L12_ROSACEA
rs968742	GCST90277322	Phosphatidylcholine (O-16:0_20:3) levels	G	A	G	A	0.0808047	-0.0357	0.519497	0.5245	2.68085e-06	finn-b-L12_ROSACEA
rs11057853	GCST90277323	Phosphatidylcholine (O-16:0_20:4) levels	C	T	C	T	-0.0880746	-0.0336	0.453524	0.4513	1.68854e-07	finn-b-L12_ROSACEA
rs11173828	GCST90277323	Phosphatidylcholine (O-16:0_20:4) levels	A	G	A	G	-0.159577	0.0469	0.0688206	0.06504	1.16925e-06	finn-b-L12_ROSACEA
rs117215929	GCST90277323	Phosphatidylcholine (O-16:0_20:4) levels	C	T	C	T	-0.199889	0.0797	0.0415855	0.03795	3.27117e-06	finn-b-L12_ROSACEA
rs145755646	GCST90277323	Phosphatidylcholine (O-16:0_20:4) levels	G	C	G	C	0.184261	0.0666	0.0645671	0.06354	7.23372e-08	finn-b-L12_ROSACEA
rs173539	GCST90277323	Phosphatidylcholine (O-16:0_20:4) levels	T	C	T	C	0.0885727	-0.0104	0.282691	0.2837	1.63435e-06	finn-b-L12_ROSACEA
rs174527	GCST90277323	Phosphatidylcholine (O-16:0_20:4) levels	C	G	C	G	-0.12509	0.0852	0.44432	0.4519	2.3779e-13	finn-b-L12_ROSACEA
rs174568	GCST90277323	Phosphatidylcholine (O-16:0_20:4) levels	T	C	T	C	-0.381503	0.0157	0.40512	0.4115	1.15769e-114	finn-b-L12_ROSACEA
rs2678932	GCST90277323	Phosphatidylcholine (O-16:0_20:4) levels	C	T	C	T	-0.0813195	0.0291	0.467719	0.4625	1.07956e-06	finn-b-L12_ROSACEA
rs3017103	GCST90277323	Phosphatidylcholine (O-16:0_20:4) levels	G	A	G	A	0.115568	-0.1185	0.803552	0.808	4.86556e-08	finn-b-L12_ROSACEA
rs34881711	GCST90277323	Phosphatidylcholine (O-16:0_20:4) levels	A	G	A	G	0.10677	0.0031	0.229048	0.2368	6.84329e-08	finn-b-L12_ROSACEA
rs658580	GCST90277323	Phosphatidylcholine (O-16:0_20:4) levels	A	C	A	C	0.0897797	-0.0628	0.72727	0.7058	3.17741e-06	finn-b-L12_ROSACEA
rs6601694	GCST90277323	Phosphatidylcholine (O-16:0_20:4) levels	A	G	A	G	0.0830397	-0.024	0.333736	0.319	3.03899e-06	finn-b-L12_ROSACEA
rs6709442	GCST90277323	Phosphatidylcholine (O-16:0_20:4) levels	A	G	A	G	0.0946652	0.0199	0.41602	0.4253	3.00419e-08	finn-b-L12_ROSACEA
rs73422593	GCST90277323	Phosphatidylcholine (O-16:0_20:4) levels	G	A	G	A	-0.129808	0.055	0.11182	0.1142	1.68215e-06	finn-b-L12_ROSACEA
rs7554873	GCST90277323	Phosphatidylcholine (O-16:0_20:4) levels	C	T	C	T	0.185651	-0.0393	0.050428	0.05616	2.12774e-06	finn-b-L12_ROSACEA
rs76798309	GCST90277323	Phosphatidylcholine (O-16:0_20:4) levels	A	G	A	G	0.297581	-0.1251	0.0167524	0.01901	4.3564e-06	finn-b-L12_ROSACEA
rs77277881	GCST90277323	Phosphatidylcholine (O-16:0_20:4) levels	A	G	A	G	-0.498255	0.1597	0.00735119	0.009088	2.88726e-06	finn-b-L12_ROSACEA
rs7982529	GCST90277323	Phosphatidylcholine (O-16:0_20:4) levels	C	T	C	T	0.0924672	-0.0186	0.214419	0.2285	4.30169e-06	finn-b-L12_ROSACEA
rs79995028	GCST90277323	Phosphatidylcholine (O-16:0_20:4) levels	T	G	T	G	-0.635088	0.1799	0.00443818	0.00373	1.61873e-06	finn-b-L12_ROSACEA
rs10414438	GCST90277324	Phosphatidylcholine (O-16:0_22:5) levels	G	A	G	A	-0.106558	0.0927	0.1	0.1965	4.98294e-06	finn-b-L12_ROSACEA
rs118036933	GCST90277324	Phosphatidylcholine (O-16:0_22:5) levels	T	G	T	G	-0.575217	0.1353	0.1	0.008283	6.94538e-07	finn-b-L12_ROSACEA
rs140792636	GCST90277324	Phosphatidylcholine (O-16:0_22:5) levels	A	C	A	C	-0.672849	-0.027	0.1	0.004136	2.46975e-06	finn-b-L12_ROSACEA
rs145866244	GCST90277324	Phosphatidylcholine (O-16:0_22:5) levels	A	T	A	T	-0.250774	0.0048	0.1	0.02861	1.59547e-06	finn-b-L12_ROSACEA
rs174548	GCST90277324	Phosphatidylcholine (O-16:0_22:5) levels	G	C	G	C	-0.168015	0.0206	0.1	0.3894	7.57357e-19	finn-b-L12_ROSACEA
rs184099437	GCST90277324	Phosphatidylcholine (O-16:0_22:5) levels	G	C	G	C	-0.243747	-0.0418	0.1	0.03708	2.23728e-06	finn-b-L12_ROSACEA
rs4815298	GCST90277324	Phosphatidylcholine (O-16:0_22:5) levels	G	A	G	A	-0.0838679	0.0009	0.1	0.5298	4.88202e-06	finn-b-L12_ROSACEA
rs55709923	GCST90277324	Phosphatidylcholine (O-16:0_22:5) levels	G	C	G	C	-0.122585	-0.0624	0.1	0.1428	3.10176e-06	finn-b-L12_ROSACEA
rs56358871	GCST90277324	Phosphatidylcholine (O-16:0_22:5) levels	C	G	C	G	-0.086662	-0.0274	0.1	0.4962	1.52775e-06	finn-b-L12_ROSACEA
rs7103356	GCST90277324	Phosphatidylcholine (O-16:0_22:5) levels	G	A	G	A	0.0879992	0.0367	0.1	0.6437	4.82874e-06	finn-b-L12_ROSACEA
rs1023679	GCST90277325	Phosphatidylcholine (O-16:1_16:0) levels	G	A	G	A	0.101582	-0.0674	0.751283	0.7477	2.24804e-06	finn-b-L12_ROSACEA
rs1077989	GCST90277325	Phosphatidylcholine (O-16:1_16:0) levels	C	A	C	A	-0.182775	0.0245	0.467505	0.4546	2.91461e-23	finn-b-L12_ROSACEA
rs11858902	GCST90277325	Phosphatidylcholine (O-16:1_16:0) levels	C	A	C	A	-0.0970326	-0.0587	0.304439	0.3117	4.76147e-06	finn-b-L12_ROSACEA
rs1247489	GCST90277325	Phosphatidylcholine (O-16:1_16:0) levels	G	T	G	T	0.0934545	-0.076	0.548647	0.5464	4.75516e-07	finn-b-L12_ROSACEA
rs71423392	GCST90277325	Phosphatidylcholine (O-16:1_16:0) levels	C	G	C	G	-0.200239	0.0556	0.0529467	0.05396	4.17549e-06	finn-b-L12_ROSACEA
rs78682716	GCST90277325	Phosphatidylcholine (O-16:1_16:0) levels	A	G	A	G	0.465143	0.295	0.0102627	0.01137	5.81717e-07	finn-b-L12_ROSACEA
rs79367190	GCST90277325	Phosphatidylcholine (O-16:1_16:0) levels	T	C	T	C	0.217283	0.072	0.0409376	0.04029	1.85152e-06	finn-b-L12_ROSACEA
rs79425159	GCST90277325	Phosphatidylcholine (O-16:1_16:0) levels	C	T	C	T	-0.21762	-0.0732	0.0391957	0.03769	4.25704e-06	finn-b-L12_ROSACEA
rs1093316	GCST90277326	Phosphatidylcholine (O-16:1_18:0) levels	C	T	C	T	-0.147238	0.0006	0.0979505	0.1019	4.68382e-07	finn-b-L12_ROSACEA
rs11187130	GCST90277326	Phosphatidylcholine (O-16:1_18:0) levels	T	C	T	C	-0.451704	-0.4957	0.00880282	0.005555	1.77825e-06	finn-b-L12_ROSACEA
rs12270739	GCST90277326	Phosphatidylcholine (O-16:1_18:0) levels	A	G	A	G	-0.123487	0.07	0.138855	0.1345	1.60419e-06	finn-b-L12_ROSACEA
rs1355105	GCST90277326	Phosphatidylcholine (O-16:1_18:0) levels	C	T	C	T	0.080963	0.0002	0.594996	0.5954	4.94967e-06	finn-b-L12_ROSACEA
rs1667515	GCST90277326	Phosphatidylcholine (O-16:1_18:0) levels	A	G	A	G	-0.0872762	0.0409	0.700965	0.6953	3.27056e-06	finn-b-L12_ROSACEA
rs448313	GCST90277326	Phosphatidylcholine (O-16:1_18:0) levels	C	T	C	T	0.17152	-0.103	0.0817452	0.08812	6.67173e-07	finn-b-L12_ROSACEA
rs77512406	GCST90277326	Phosphatidylcholine (O-16:1_18:0) levels	T	C	T	C	-0.13363	-0.0788	0.130016	0.1303	2.65204e-07	finn-b-L12_ROSACEA
rs9997698	GCST90277326	Phosphatidylcholine (O-16:1_18:0) levels	C	T	C	T	-0.177217	0.1112	0.0559997	0.057	2.73419e-06	finn-b-L12_ROSACEA
rs116438463	GCST90277327	Phosphatidylcholine (O-16:1_18:1) levels	A	T	A	T	-0.179374	-0.0474	0.0574711	0.05163	7.28148e-07	finn-b-L12_ROSACEA
rs116943761	GCST90277327	Phosphatidylcholine (O-16:1_18:1) levels	A	C	A	C	-0.15985	-0.0194	0.0822235	0.08099	1.73877e-07	finn-b-L12_ROSACEA
rs117722620	GCST90277327	Phosphatidylcholine (O-16:1_18:1) levels	A	G	A	G	0.273639	-0.1146	0.0247486	0.02232	9.30619e-07	finn-b-L12_ROSACEA
rs12426108	GCST90277327	Phosphatidylcholine (O-16:1_18:1) levels	C	T	C	T	-0.155903	0.0273	0.082789	0.08158	3.17672e-07	finn-b-L12_ROSACEA
rs143615441	GCST90277327	Phosphatidylcholine (O-16:1_18:1) levels	C	A	C	A	-0.443373	0.0702	0.0101077	0.009881	7.69121e-07	finn-b-L12_ROSACEA
rs1441162	GCST90277327	Phosphatidylcholine (O-16:1_18:1) levels	T	G	T	G	-0.126299	0.1469	0.11998	0.1166	8.95422e-07	finn-b-L12_ROSACEA
rs1532085	GCST90277327	Phosphatidylcholine (O-16:1_18:1) levels	G	A	G	A	-0.0951275	0.0111	0.573441	0.577	1.60014e-08	finn-b-L12_ROSACEA
rs158633	GCST90277327	Phosphatidylcholine (O-16:1_18:1) levels	A	C	A	C	0.132489	0.0375	0.111897	0.1075	6.58285e-07	finn-b-L12_ROSACEA
rs17231506	GCST90277327	Phosphatidylcholine (O-16:1_18:1) levels	T	C	T	C	0.0943559	-0.0055	0.27829	0.2797	3.84079e-07	finn-b-L12_ROSACEA
rs1800588	GCST90277327	Phosphatidylcholine (O-16:1_18:1) levels	T	C	T	C	0.0888048	-0.0425	0.258046	0.2483	4.78564e-06	finn-b-L12_ROSACEA
rs62087966	GCST90277327	Phosphatidylcholine (O-16:1_18:1) levels	G	A	G	A	0.485649	0.1669	0.00715911	0.007704	3.4739e-06	finn-b-L12_ROSACEA
rs6672758	GCST90277327	Phosphatidylcholine (O-16:1_18:1) levels	T	C	T	C	0.118791	0.0025	0.74194	0.7417	3.78183e-10	finn-b-L12_ROSACEA
rs73162481	GCST90277327	Phosphatidylcholine (O-16:1_18:1) levels	C	T	C	T	0.109461	0.0064	0.163941	0.1705	1.64154e-06	finn-b-L12_ROSACEA
rs7677028	GCST90277327	Phosphatidylcholine (O-16:1_18:1) levels	G	C	G	C	0.328435	0.0229	0.0142746	0.01538	3.28098e-06	finn-b-L12_ROSACEA
rs964184	GCST90277327	Phosphatidylcholine (O-16:1_18:1) levels	C	G	C	G	0.15339	-0.0045	0.848991	0.8543	4.01162e-11	finn-b-L12_ROSACEA
rs1077834	GCST90277328	Phosphatidylcholine (O-16:1_18:2) levels	C	T	C	T	0.100473	-0.0332	0.266328	0.2573	2.10175e-07	finn-b-L12_ROSACEA
rs114517755	GCST90277328	Phosphatidylcholine (O-16:1_18:2) levels	C	A	C	A	0.652794	-0.0151	0.00510191	0.004986	4.31377e-07	finn-b-L12_ROSACEA
rs117002628	GCST90277328	Phosphatidylcholine (O-16:1_18:2) levels	A	G	A	G	0.510621	-0.4016	0.00624671	0.006798	4.40538e-06	finn-b-L12_ROSACEA
rs11918522	GCST90277328	Phosphatidylcholine (O-16:1_18:2) levels	A	G	A	G	0.109339	0.0431	0.158871	0.1605	2.0782e-06	finn-b-L12_ROSACEA
rs12426108	GCST90277328	Phosphatidylcholine (O-16:1_18:2) levels	C	T	C	T	-0.147696	0.0273	0.082789	0.08158	1.52135e-06	finn-b-L12_ROSACEA
rs13403377	GCST90277328	Phosphatidylcholine (O-16:1_18:2) levels	T	C	T	C	0.0849022	0.0285	0.355901	0.3734	1.36381e-06	finn-b-L12_ROSACEA
rs143533648	GCST90277328	Phosphatidylcholine (O-16:1_18:2) levels	T	C	T	C	0.251731	-0.0232	0.0261711	0.02722	2.71433e-06	finn-b-L12_ROSACEA
rs1532085	GCST90277328	Phosphatidylcholine (O-16:1_18:2) levels	G	A	G	A	-0.115334	0.0111	0.573441	0.577	8.87894e-12	finn-b-L12_ROSACEA
rs17231506	GCST90277328	Phosphatidylcholine (O-16:1_18:2) levels	T	C	T	C	0.12842	-0.0055	0.27829	0.2797	5.42067e-12	finn-b-L12_ROSACEA
rs180360	GCST90277328	Phosphatidylcholine (O-16:1_18:2) levels	G	A	G	A	0.0860429	0.0434	0.32354	0.3217	1.69262e-06	finn-b-L12_ROSACEA
rs2670896	GCST90277328	Phosphatidylcholine (O-16:1_18:2) levels	A	G	A	G	-0.23369	-0.3783	0.0302574	0.02898	2.75572e-06	finn-b-L12_ROSACEA
rs2977197	GCST90277328	Phosphatidylcholine (O-16:1_18:2) levels	C	G	C	G	0.144489	0.0782	0.917825	0.9217	3.75145e-06	finn-b-L12_ROSACEA
rs4237708	GCST90277328	Phosphatidylcholine (O-16:1_18:2) levels	A	G	A	G	-0.126227	0.0199	0.889578	0.8854	3.02326e-06	finn-b-L12_ROSACEA
rs61999264	GCST90277328	Phosphatidylcholine (O-16:1_18:2) levels	A	G	A	G	-0.344403	0.2978	0.0127706	0.01494	3.86141e-06	finn-b-L12_ROSACEA
rs62087966	GCST90277328	Phosphatidylcholine (O-16:1_18:2) levels	G	A	G	A	0.498896	0.1669	0.00715911	0.007704	1.88603e-06	finn-b-L12_ROSACEA
rs627108	GCST90277328	Phosphatidylcholine (O-16:1_18:2) levels	T	C	T	C	-0.0859253	-0.0636	0.395819	0.3987	5.20439e-07	finn-b-L12_ROSACEA
rs76103105	GCST90277328	Phosphatidylcholine (O-16:1_18:2) levels	A	G	A	G	-0.211515	0.1081	0.0356681	0.0373	4.23479e-06	finn-b-L12_ROSACEA
rs77172221	GCST90277328	Phosphatidylcholine (O-16:1_18:2) levels	C	T	C	T	-0.137307	-0.0245	0.089828	0.08455	4.52584e-06	finn-b-L12_ROSACEA
rs1077989	GCST90277329	Phosphatidylcholine (O-16:1_20:3) levels	C	A	C	A	-0.121264	0.0245	0.467505	0.4546	1.70352e-12	finn-b-L12_ROSACEA
rs11883812	GCST90277329	Phosphatidylcholine (O-16:1_20:3) levels	C	T	C	T	-0.219943	0.2145	0.0485799	0.05126	6.85826e-08	finn-b-L12_ROSACEA
rs144750125	GCST90277329	Phosphatidylcholine (O-16:1_20:3) levels	T	C	T	C	0.258533	-0.0369	0.0244738	0.02162	3.17324e-06	finn-b-L12_ROSACEA
rs28399664	GCST90277329	Phosphatidylcholine (O-16:1_20:3) levels	G	C	G	C	-0.214059	0.0428	0.0376244	0.03803	3.67562e-06	finn-b-L12_ROSACEA
rs34455876	GCST90277329	Phosphatidylcholine (O-16:1_20:3) levels	A	G	A	G	-0.0873365	-0.0074	0.313106	0.3064	3.40184e-06	finn-b-L12_ROSACEA
rs35556451	GCST90277329	Phosphatidylcholine (O-16:1_20:3) levels	T	C	T	C	-0.22636	0.0828	0.035687	0.03478	1.28087e-06	finn-b-L12_ROSACEA
rs3795169	GCST90277329	Phosphatidylcholine (O-16:1_20:3) levels	T	C	T	C	0.118709	-0.0256	0.143899	0.1459	1.51391e-06	finn-b-L12_ROSACEA
rs56142013	GCST90277329	Phosphatidylcholine (O-16:1_20:3) levels	T	C	T	C	-0.349325	0.0656	0.0138765	0.01482	4.3079e-06	finn-b-L12_ROSACEA
rs61896141	GCST90277329	Phosphatidylcholine (O-16:1_20:3) levels	C	A	C	A	0.220095	-0.037	0.113173	0.1096	3.60966e-16	finn-b-L12_ROSACEA
rs6498540	GCST90277329	Phosphatidylcholine (O-16:1_20:3) levels	G	A	G	A	-0.147159	0.0163	0.334003	0.3355	8.84606e-16	finn-b-L12_ROSACEA
rs6815866	GCST90277329	Phosphatidylcholine (O-16:1_20:3) levels	C	G	C	G	-0.133878	-0.03	0.891022	0.897	1.02952e-06	finn-b-L12_ROSACEA
rs6817929	GCST90277329	Phosphatidylcholine (O-16:1_20:3) levels	G	A	G	A	0.0919032	0.0751	0.587975	0.5755	1.89625e-07	finn-b-L12_ROSACEA
rs686843	GCST90277329	Phosphatidylcholine (O-16:1_20:3) levels	A	G	A	G	0.0824637	-0.0633	0.479671	0.4735	3.82886e-06	finn-b-L12_ROSACEA
rs80320850	GCST90277329	Phosphatidylcholine (O-16:1_20:3) levels	A	G	A	G	-0.178771	-0.0266	0.0519384	0.0493	3.9899e-06	finn-b-L12_ROSACEA
rs8033940	GCST90277329	Phosphatidylcholine (O-16:1_20:3) levels	A	G	A	G	0.0892679	0.0014	0.336674	0.3263	1.61977e-06	finn-b-L12_ROSACEA
rs9602749	GCST90277329	Phosphatidylcholine (O-16:1_20:3) levels	G	T	G	T	0.114096	0.0404	0.146929	0.1457	3.30204e-06	finn-b-L12_ROSACEA
rs9872756	GCST90277329	Phosphatidylcholine (O-16:1_20:3) levels	A	G	A	G	0.0988221	0.0087	0.748757	0.7611	6.27699e-07	finn-b-L12_ROSACEA
rs1077989	GCST90277330	Phosphatidylcholine (O-16:1_20:4) levels	C	A	C	A	-0.191986	0.0245	0.467505	0.4546	3.43365e-26	finn-b-L12_ROSACEA
rs114325590	GCST90277330	Phosphatidylcholine (O-16:1_20:4) levels	T	C	T	C	-0.458265	-0.2962	0.0106548	0.01224	4.70174e-07	finn-b-L12_ROSACEA
rs12920974	GCST90277330	Phosphatidylcholine (O-16:1_20:4) levels	T	G	T	G	-0.103673	-0.0805	0.330147	0.3205	1.15785e-07	finn-b-L12_ROSACEA
rs138018897	GCST90277330	Phosphatidylcholine (O-16:1_20:4) levels	G	A	G	A	-0.299264	-0.1497	0.0215221	0.02328	4.73578e-06	finn-b-L12_ROSACEA
rs174527	GCST90277330	Phosphatidylcholine (O-16:1_20:4) levels	C	G	C	G	-0.121091	0.0852	0.44432	0.4519	7.84331e-11	finn-b-L12_ROSACEA
rs174535	GCST90277330	Phosphatidylcholine (O-16:1_20:4) levels	C	T	C	T	-0.403554	0.0149	0.409133	0.4157	1.17882e-107	finn-b-L12_ROSACEA
rs2015950	GCST90277330	Phosphatidylcholine (O-16:1_20:4) levels	A	G	A	G	-0.134255	0.0352	0.137192	0.1398	5.32169e-07	finn-b-L12_ROSACEA
rs2043085	GCST90277330	Phosphatidylcholine (O-16:1_20:4) levels	C	T	C	T	-0.0999295	0.0093	0.576127	0.5794	4.74645e-08	finn-b-L12_ROSACEA
rs56303140	GCST90277330	Phosphatidylcholine (O-16:1_20:4) levels	A	G	A	G	0.233319	-0.0176	0.034509	0.03274	4.65269e-06	finn-b-L12_ROSACEA
rs6752137	GCST90277330	Phosphatidylcholine (O-16:1_20:4) levels	A	G	A	G	-0.128901	0.1361	0.119963	0.1165	3.45792e-06	finn-b-L12_ROSACEA
rs73531625	GCST90277330	Phosphatidylcholine (O-16:1_20:4) levels	T	C	T	C	-0.0906983	-0.0389	0.289428	0.2805	4.82567e-06	finn-b-L12_ROSACEA
rs79740876	GCST90277330	Phosphatidylcholine (O-16:1_20:4) levels	A	G	A	G	0.197274	0.2323	0.0482914	0.05237	4.26918e-06	finn-b-L12_ROSACEA
rs1145605	GCST90277331	Phosphatidylcholine (O-16:2_18:0) levels	G	A	G	A	-0.135783	-0.0361	0.115531	0.1034	1.18046e-06	finn-b-L12_ROSACEA
rs13433708	GCST90277331	Phosphatidylcholine (O-16:2_18:0) levels	T	A	T	A	-0.0938956	-0.0243	0.329288	0.3265	5.60995e-07	finn-b-L12_ROSACEA
rs1532085	GCST90277331	Phosphatidylcholine (O-16:2_18:0) levels	G	A	G	A	-0.174443	0.0111	0.573441	0.577	1.25711e-23	finn-b-L12_ROSACEA
rs184729252	GCST90277331	Phosphatidylcholine (O-16:2_18:0) levels	A	G	A	G	0.8356	0.2219	0.00255725	0.002385	2.1367e-06	finn-b-L12_ROSACEA
rs35807440	GCST90277331	Phosphatidylcholine (O-16:2_18:0) levels	G	A	G	A	0.0849342	-0.0011	0.348108	0.3461	4.03888e-06	finn-b-L12_ROSACEA
rs3814533	GCST90277331	Phosphatidylcholine (O-16:2_18:0) levels	T	C	T	C	-0.15077	-0.0114	0.914786	0.9081	1.76816e-06	finn-b-L12_ROSACEA
rs588136	GCST90277331	Phosphatidylcholine (O-16:2_18:0) levels	T	C	T	C	-0.190542	0.067	0.758419	0.7663	4.88622e-21	finn-b-L12_ROSACEA
rs61703937	GCST90277331	Phosphatidylcholine (O-16:2_18:0) levels	A	G	A	G	-0.143319	0.0567	0.0875986	0.08331	4.26055e-06	finn-b-L12_ROSACEA
rs6455474	GCST90277331	Phosphatidylcholine (O-16:2_18:0) levels	C	G	C	G	0.29858	-0.0774	0.0180974	0.01769	4.53571e-06	finn-b-L12_ROSACEA
rs112686420	GCST90277332	Phosphatidylcholine (O-17:0_15:0) levels	G	A	G	A	0.470255	-0.1059	0.0093849	0.008062	2.01993e-06	finn-b-L12_ROSACEA
rs139939351	GCST90277332	Phosphatidylcholine (O-17:0_15:0) levels	G	T	G	T	0.739283	0.1329	0.00425312	0.003487	3.64053e-06	finn-b-L12_ROSACEA
rs144941484	GCST90277332	Phosphatidylcholine (O-17:0_15:0) levels	T	C	T	C	0.592212	-0.0406	0.00591567	0.007568	1.28304e-06	finn-b-L12_ROSACEA
rs145150348	GCST90277332	Phosphatidylcholine (O-17:0_15:0) levels	A	G	A	G	0.336709	-0.1382	0.0172613	0.01869	1.05098e-06	finn-b-L12_ROSACEA
rs146967253	GCST90277332	Phosphatidylcholine (O-17:0_15:0) levels	T	C	T	C	0.28502	0.1848	0.0261198	0.02169	2.04727e-06	finn-b-L12_ROSACEA
rs150669352	GCST90277332	Phosphatidylcholine (O-17:0_15:0) levels	T	C	T	C	-0.503599	-0.4458	0.00780371	0.009123	4.33512e-06	finn-b-L12_ROSACEA
rs417916	GCST90277332	Phosphatidylcholine (O-17:0_15:0) levels	T	C	T	C	-0.08793	0.0227	0.439806	0.4555	3.08798e-06	finn-b-L12_ROSACEA
rs4949186	GCST90277332	Phosphatidylcholine (O-17:0_15:0) levels	C	T	C	T	-0.0971389	-0.0208	0.699608	0.7063	7.41078e-07	finn-b-L12_ROSACEA
rs72967793	GCST90277332	Phosphatidylcholine (O-17:0_15:0) levels	T	A	T	A	-0.180364	-0.1108	0.0601447	0.06624	2.99483e-06	finn-b-L12_ROSACEA
rs74648736	GCST90277332	Phosphatidylcholine (O-17:0_15:0) levels	T	A	T	A	-0.328285	-0.1799	0.0220035	0.02346	4.79406e-06	finn-b-L12_ROSACEA
rs10468017	GCST90277333	Phosphatidylcholine (O-17:0_17:1) levels	T	C	T	C	0.0866592	-0.0236	0.337526	0.3323	1.42602e-06	finn-b-L12_ROSACEA
rs11068152	GCST90277333	Phosphatidylcholine (O-17:0_17:1) levels	A	G	A	G	-0.0942695	0.0132	0.223299	0.2414	4.89065e-06	finn-b-L12_ROSACEA
rs11691441	GCST90277333	Phosphatidylcholine (O-17:0_17:1) levels	C	G	C	G	-0.182886	-0.0603	0.0473013	0.05409	4.67364e-06	finn-b-L12_ROSACEA
rs12186559	GCST90277333	Phosphatidylcholine (O-17:0_17:1) levels	T	C	T	C	0.226978	-0.0091	0.0360195	0.03717	1.19486e-06	finn-b-L12_ROSACEA
rs150269921	GCST90277333	Phosphatidylcholine (O-17:0_17:1) levels	C	T	C	T	-0.4635	-0.1868	0.00721304	0.007341	4.14747e-06	finn-b-L12_ROSACEA
rs174601	GCST90277333	Phosphatidylcholine (O-17:0_17:1) levels	T	C	T	C	0.0891458	0.0215	0.419025	0.4263	2.58538e-07	finn-b-L12_ROSACEA
rs17513056	GCST90277333	Phosphatidylcholine (O-17:0_17:1) levels	C	T	C	T	0.104123	-0.0577	0.212316	0.2192	8.11392e-07	finn-b-L12_ROSACEA
rs17611110	GCST90277333	Phosphatidylcholine (O-17:0_17:1) levels	C	T	C	T	-0.0997857	-0.0413	0.241156	0.2437	5.85897e-07	finn-b-L12_ROSACEA
rs247617	GCST90277333	Phosphatidylcholine (O-17:0_17:1) levels	A	C	A	C	0.119812	-0.0073	0.278171	0.2794	2.68668e-10	finn-b-L12_ROSACEA
rs38820	GCST90277333	Phosphatidylcholine (O-17:0_17:1) levels	C	G	C	G	0.139793	-0.0057	0.914388	0.9116	4.9563e-06	finn-b-L12_ROSACEA
rs4896718	GCST90277333	Phosphatidylcholine (O-17:0_17:1) levels	C	T	C	T	0.0972284	-0.0248	0.782209	0.7761	3.27571e-06	finn-b-L12_ROSACEA
rs612577	GCST90277333	Phosphatidylcholine (O-17:0_17:1) levels	C	T	C	T	-0.114484	-0.0568	0.179796	0.1864	2.00863e-07	finn-b-L12_ROSACEA
rs62072490	GCST90277333	Phosphatidylcholine (O-17:0_17:1) levels	T	G	T	G	-0.107909	-0.0791	0.193801	0.1998	8.6931e-07	finn-b-L12_ROSACEA
rs7223101	GCST90277333	Phosphatidylcholine (O-17:0_17:1) levels	A	C	A	C	0.0815827	0.0253	0.381992	0.3752	4.38513e-06	finn-b-L12_ROSACEA
rs72495602	GCST90277333	Phosphatidylcholine (O-17:0_17:1) levels	A	G	A	G	0.122016	0.0948	0.125298	0.131	2.56547e-06	finn-b-L12_ROSACEA
rs7575011	GCST90277333	Phosphatidylcholine (O-17:0_17:1) levels	G	T	G	T	-0.0824257	0.0073	0.662277	0.6687	4.6284e-06	finn-b-L12_ROSACEA
rs79648513	GCST90277333	Phosphatidylcholine (O-17:0_17:1) levels	G	A	G	A	0.096794	-0.0058	0.229287	0.2405	2.68963e-06	finn-b-L12_ROSACEA
rs116907632	GCST90277334	Phosphatidylcholine (O-18:0_14:0) levels	A	G	A	G	0.70623	0.5326	0.00422241	0.00377	2.58104e-06	finn-b-L12_ROSACEA
rs117246644	GCST90277334	Phosphatidylcholine (O-18:0_14:0) levels	T	C	T	C	-0.44185	0.0666	0.00997961	0.01091	9.60131e-07	finn-b-L12_ROSACEA
rs146726414	GCST90277334	Phosphatidylcholine (O-18:0_14:0) levels	T	G	T	G	0.311815	-0.0978	0.0199674	0.02146	8.16215e-07	finn-b-L12_ROSACEA
rs2115108	GCST90277334	Phosphatidylcholine (O-18:0_14:0) levels	C	T	C	T	0.0982068	0.0181	0.242954	0.2465	1.73367e-06	finn-b-L12_ROSACEA
rs72637380	GCST90277334	Phosphatidylcholine (O-18:0_14:0) levels	T	C	T	C	-0.16881	0.1016	0.0665384	0.06386	1.83856e-06	finn-b-L12_ROSACEA
rs72835302	GCST90277334	Phosphatidylcholine (O-18:0_14:0) levels	A	C	A	C	0.141727	0.0667	0.101704	0.1061	3.08827e-06	finn-b-L12_ROSACEA
rs77444850	GCST90277334	Phosphatidylcholine (O-18:0_14:0) levels	C	A	C	A	-0.27144	-0.0242	0.0244982	0.02542	3.82684e-06	finn-b-L12_ROSACEA
rs79139024	GCST90277334	Phosphatidylcholine (O-18:0_14:0) levels	C	G	C	G	-0.487482	0.207	0.00764756	0.009284	4.96317e-06	finn-b-L12_ROSACEA
rs8129049	GCST90277334	Phosphatidylcholine (O-18:0_14:0) levels	G	A	G	A	0.0962218	0.0079	0.252319	0.2626	2.40432e-06	finn-b-L12_ROSACEA
rs9365258	GCST90277334	Phosphatidylcholine (O-18:0_14:0) levels	C	G	C	G	-0.119759	0.0688	0.836942	0.8363	5.75949e-07	finn-b-L12_ROSACEA
rs10243115	GCST90277335	Phosphatidylcholine (O-18:0_16:1) levels	T	C	T	C	0.0875472	0.0111	0.392196	0.3871	3.00925e-06	finn-b-L12_ROSACEA
rs11009204	GCST90277335	Phosphatidylcholine (O-18:0_16:1) levels	A	G	A	G	0.143442	-0.0204	0.0983838	0.09902	4.5636e-06	finn-b-L12_ROSACEA
rs12575589	GCST90277335	Phosphatidylcholine (O-18:0_16:1) levels	T	C	T	C	0.111824	0.0051	0.205237	0.1882	1.16932e-06	finn-b-L12_ROSACEA
rs149012657	GCST90277335	Phosphatidylcholine (O-18:0_16:1) levels	C	T	C	T	-0.188299	0.0248	0.0648443	0.06059	3.82308e-07	finn-b-L12_ROSACEA
rs2911458	GCST90277335	Phosphatidylcholine (O-18:0_16:1) levels	T	C	T	C	-0.0895633	0.0269	0.388941	0.3871	1.53851e-06	finn-b-L12_ROSACEA
rs4547920	GCST90277335	Phosphatidylcholine (O-18:0_16:1) levels	A	G	A	G	0.126486	0.0238	0.166495	0.1633	4.25891e-07	finn-b-L12_ROSACEA
rs55969585	GCST90277335	Phosphatidylcholine (O-18:0_16:1) levels	T	G	T	G	0.208703	-0.041	0.0459075	0.04478	4.75186e-06	finn-b-L12_ROSACEA
rs603424	GCST90277335	Phosphatidylcholine (O-18:0_16:1) levels	A	G	A	G	-0.181346	0.0412	0.121331	0.1166	5.20632e-10	finn-b-L12_ROSACEA
rs74644051	GCST90277335	Phosphatidylcholine (O-18:0_16:1) levels	A	G	A	G	-0.343953	0.2856	0.016878	0.02125	2.03523e-06	finn-b-L12_ROSACEA
rs138202451	GCST90277336	Phosphatidylcholine (O-18:0_20:4) levels	A	G	A	G	-0.576104	-0.216	0.00616368	0.008429	2.32431e-07	finn-b-L12_ROSACEA
rs143233558	GCST90277336	Phosphatidylcholine (O-18:0_20:4) levels	A	G	A	G	0.149352	0.0363	0.102158	0.09404	1.54601e-07	finn-b-L12_ROSACEA
rs145755646	GCST90277336	Phosphatidylcholine (O-18:0_20:4) levels	G	C	G	C	0.159599	0.0666	0.0645671	0.06354	4.20587e-06	finn-b-L12_ROSACEA
rs148462060	GCST90277336	Phosphatidylcholine (O-18:0_20:4) levels	G	A	G	A	-0.260798	-0.0154	0.0242972	0.02399	3.30134e-06	finn-b-L12_ROSACEA
rs174536	GCST90277336	Phosphatidylcholine (O-18:0_20:4) levels	C	A	C	A	-0.308417	0.0147	0.408477	0.4144	2.28136e-72	finn-b-L12_ROSACEA
rs1800588	GCST90277336	Phosphatidylcholine (O-18:0_20:4) levels	T	C	T	C	0.103393	-0.0425	0.258046	0.2483	1.56012e-07	finn-b-L12_ROSACEA
rs34382810	GCST90277336	Phosphatidylcholine (O-18:0_20:4) levels	C	A	C	A	0.0858406	0.0594	0.364635	0.3643	1.1161e-06	finn-b-L12_ROSACEA
rs3741252	GCST90277336	Phosphatidylcholine (O-18:0_20:4) levels	T	C	T	C	0.150025	-0.0514	0.133653	0.1296	1.9946e-09	finn-b-L12_ROSACEA
rs4782783	GCST90277336	Phosphatidylcholine (O-18:0_20:4) levels	C	T	C	T	0.125319	0.0886	0.887952	0.8866	3.6432e-06	finn-b-L12_ROSACEA
rs6992951	GCST90277336	Phosphatidylcholine (O-18:0_20:4) levels	A	C	A	C	-0.0822485	0.117	0.389948	0.3946	2.04904e-06	finn-b-L12_ROSACEA
rs7412	GCST90277336	Phosphatidylcholine (O-18:0_20:4) levels	T	C	T	C	0.194136	-0.0796	0.053066	0.05353	2.92737e-07	finn-b-L12_ROSACEA
rs79885747	GCST90277336	Phosphatidylcholine (O-18:0_20:4) levels	T	C	T	C	0.182052	-0.0725	0.049751	0.04315	4.54683e-06	finn-b-L12_ROSACEA
rs113746682	GCST90277337	Phosphatidylcholine (O-18:1_16:0) levels	T	C	T	C	0.29179	-0.1656	0.0229674	0.02534	8.6286e-07	finn-b-L12_ROSACEA
rs118138240	GCST90277337	Phosphatidylcholine (O-18:1_16:0) levels	T	C	T	C	-0.229534	-0.07	0.033391	0.03356	2.88806e-06	finn-b-L12_ROSACEA
rs13030345	GCST90277337	Phosphatidylcholine (O-18:1_16:0) levels	T	G	T	G	-0.107816	-0.0237	0.18633	0.187	6.73484e-07	finn-b-L12_ROSACEA
rs138542536	GCST90277337	Phosphatidylcholine (O-18:1_16:0) levels	C	A	C	A	-0.38663	0.1273	0.0132828	0.01175	1.13579e-06	finn-b-L12_ROSACEA
rs1503311	GCST90277337	Phosphatidylcholine (O-18:1_16:0) levels	T	C	T	C	0.0983232	-0.0507	0.197185	0.1929	3.42739e-06	finn-b-L12_ROSACEA
rs17231506	GCST90277337	Phosphatidylcholine (O-18:1_16:0) levels	T	C	T	C	0.13479	-0.0055	0.27829	0.2797	7.73745e-13	finn-b-L12_ROSACEA
rs1800588	GCST90277337	Phosphatidylcholine (O-18:1_16:0) levels	T	C	T	C	0.122505	-0.0425	0.258046	0.2483	4.58373e-10	finn-b-L12_ROSACEA
rs187861964	GCST90277337	Phosphatidylcholine (O-18:1_16:0) levels	G	C	G	C	0.260086	-0.136	0.0264279	0.02675	3.54386e-06	finn-b-L12_ROSACEA
rs2043082	GCST90277337	Phosphatidylcholine (O-18:1_16:0) levels	A	G	A	G	0.0966459	-0.0046	0.410983	0.4067	1.61459e-08	finn-b-L12_ROSACEA
rs246168	GCST90277337	Phosphatidylcholine (O-18:1_16:0) levels	A	C	A	C	0.158073	0.0235	0.0672675	0.065	4.05182e-06	finn-b-L12_ROSACEA
rs34861396	GCST90277337	Phosphatidylcholine (O-18:1_16:0) levels	A	G	A	G	0.0934238	-0.0454	0.299182	0.2989	4.50661e-07	finn-b-L12_ROSACEA
rs57493997	GCST90277337	Phosphatidylcholine (O-18:1_16:0) levels	C	T	C	T	-0.14392	-0.0148	0.0813894	0.08357	3.56569e-06	finn-b-L12_ROSACEA
rs60331765	GCST90277337	Phosphatidylcholine (O-18:1_16:0) levels	G	A	G	A	-0.102696	0.1131	0.180443	0.1817	2.79537e-06	finn-b-L12_ROSACEA
rs72683841	GCST90277337	Phosphatidylcholine (O-18:1_16:0) levels	A	G	A	G	0.15871	-0.0523	0.0709787	0.0708	2.22546e-06	finn-b-L12_ROSACEA
rs73015021	GCST90277337	Phosphatidylcholine (O-18:1_16:0) levels	G	A	G	A	-0.14687	-0.0513	0.0921263	0.09928	5.36107e-07	finn-b-L12_ROSACEA
rs7327319	GCST90277337	Phosphatidylcholine (O-18:1_16:0) levels	A	C	A	C	0.117127	0.0519	0.150092	0.1466	7.43414e-07	finn-b-L12_ROSACEA
rs7330980	GCST90277337	Phosphatidylcholine (O-18:1_16:0) levels	A	G	A	G	0.148477	0.0494	0.0758686	0.07409	4.90311e-06	finn-b-L12_ROSACEA
rs7450458	GCST90277337	Phosphatidylcholine (O-18:1_16:0) levels	A	G	A	G	-0.11418	-0.0599	0.144301	0.14	1.99208e-06	finn-b-L12_ROSACEA
rs7677028	GCST90277337	Phosphatidylcholine (O-18:1_16:0) levels	G	C	G	C	0.381662	0.0229	0.0142746	0.01538	1.30187e-07	finn-b-L12_ROSACEA
rs78194510	GCST90277337	Phosphatidylcholine (O-18:1_16:0) levels	C	T	C	T	0.134634	0.0084	0.117317	0.1161	3.31966e-07	finn-b-L12_ROSACEA
rs79674727	GCST90277337	Phosphatidylcholine (O-18:1_16:0) levels	C	T	C	T	0.12853	-0.0354	0.111057	0.1126	2.72147e-06	finn-b-L12_ROSACEA
rs9682490	GCST90277337	Phosphatidylcholine (O-18:1_16:0) levels	C	T	C	T	-0.086241	0.0161	0.435353	0.44	6.23654e-07	finn-b-L12_ROSACEA
rs10468017	GCST90277338	Phosphatidylcholine (O-18:1_18:2) levels	T	C	T	C	0.0934035	-0.0236	0.337526	0.3323	2.68637e-07	finn-b-L12_ROSACEA
rs11918522	GCST90277338	Phosphatidylcholine (O-18:1_18:2) levels	A	G	A	G	0.127369	0.0431	0.158871	0.1605	7.40489e-08	finn-b-L12_ROSACEA
rs17231506	GCST90277338	Phosphatidylcholine (O-18:1_18:2) levels	T	C	T	C	0.0953675	-0.0055	0.27829	0.2797	6.13722e-07	finn-b-L12_ROSACEA
rs174551	GCST90277338	Phosphatidylcholine (O-18:1_18:2) levels	C	T	C	T	0.229198	0.0179	0.406164	0.4112	3.595e-39	finn-b-L12_ROSACEA
rs2537611	GCST90277338	Phosphatidylcholine (O-18:1_18:2) levels	T	C	T	C	0.0874833	0.0295	0.372245	0.3732	9.77488e-07	finn-b-L12_ROSACEA
rs2985394	GCST90277338	Phosphatidylcholine (O-18:1_18:2) levels	G	A	G	A	0.0867316	0.0531	0.66854	0.6541	2.6337e-06	finn-b-L12_ROSACEA
rs58828781	GCST90277338	Phosphatidylcholine (O-18:1_18:2) levels	A	T	A	T	0.197254	0.0383	0.048066	0.04864	4.42307e-06	finn-b-L12_ROSACEA
rs606587	GCST90277338	Phosphatidylcholine (O-18:1_18:2) levels	G	A	G	A	-0.0906543	-0.0679	0.373993	0.3762	3.41331e-07	finn-b-L12_ROSACEA
rs62331262	GCST90277338	Phosphatidylcholine (O-18:1_18:2) levels	C	G	C	G	0.107461	0.0654	0.173085	0.1773	3.10723e-06	finn-b-L12_ROSACEA
rs72709643	GCST90277338	Phosphatidylcholine (O-18:1_18:2) levels	C	T	C	T	-0.212684	-0.0345	0.0361808	0.03628	4.73779e-06	finn-b-L12_ROSACEA
rs73133304	GCST90277338	Phosphatidylcholine (O-18:1_18:2) levels	C	A	C	A	0.551769	0.4571	0.00533489	0.004663	4.80605e-06	finn-b-L12_ROSACEA
rs79040967	GCST90277338	Phosphatidylcholine (O-18:1_18:2) levels	A	G	A	G	0.201139	0.0009	0.0444452	0.04265	2.75406e-06	finn-b-L12_ROSACEA
rs111260004	GCST90277339	Phosphatidylcholine (O-18:1_20:3) levels	C	G	C	G	-0.255918	0.1034	0.0263841	0.02947	4.57465e-06	finn-b-L12_ROSACEA
rs11236557	GCST90277339	Phosphatidylcholine (O-18:1_20:3) levels	T	C	T	C	0.092	0.0299	0.581992	0.5871	2.6271e-07	finn-b-L12_ROSACEA
rs12239821	GCST90277339	Phosphatidylcholine (O-18:1_20:3) levels	A	G	A	G	-0.129645	0.0271	0.107687	0.1002	4.61957e-06	finn-b-L12_ROSACEA
rs12444786	GCST90277339	Phosphatidylcholine (O-18:1_20:3) levels	G	A	G	A	0.107625	-0.1204	0.821007	0.8229	3.28579e-06	finn-b-L12_ROSACEA
rs1540881	GCST90277339	Phosphatidylcholine (O-18:1_20:3) levels	T	C	T	C	0.0826546	0.0183	0.540306	0.5551	3.73387e-06	finn-b-L12_ROSACEA
rs174548	GCST90277339	Phosphatidylcholine (O-18:1_20:3) levels	G	C	G	C	0.258993	0.0206	0.383631	0.3894	2.67686e-49	finn-b-L12_ROSACEA
rs2170790	GCST90277339	Phosphatidylcholine (O-18:1_20:3) levels	C	T	C	T	0.627959	-0.2531	0.00515569	0.007237	1.33452e-06	finn-b-L12_ROSACEA
rs62493656	GCST90277339	Phosphatidylcholine (O-18:1_20:3) levels	T	C	T	C	-0.213805	-0.1239	0.0358689	0.033	3.88867e-06	finn-b-L12_ROSACEA
rs6498540	GCST90277339	Phosphatidylcholine (O-18:1_20:3) levels	G	A	G	A	-0.109283	0.0163	0.334003	0.3355	1.9285e-09	finn-b-L12_ROSACEA
rs7412	GCST90277339	Phosphatidylcholine (O-18:1_20:3) levels	T	C	T	C	0.204567	-0.0796	0.053066	0.05353	9.44526e-08	finn-b-L12_ROSACEA
rs9843297	GCST90277339	Phosphatidylcholine (O-18:1_20:3) levels	G	A	G	A	0.0997551	0.006	0.195695	0.1996	4.74719e-06	finn-b-L12_ROSACEA
rs11057853	GCST90277340	Phosphatidylcholine (O-18:1_20:4) levels	C	T	C	T	-0.0940054	-0.0336	0.453524	0.4513	2.45262e-08	finn-b-L12_ROSACEA
rs117215929	GCST90277340	Phosphatidylcholine (O-18:1_20:4) levels	C	T	C	T	-0.225895	0.0797	0.0415855	0.03795	1.51756e-07	finn-b-L12_ROSACEA
rs1532085	GCST90277340	Phosphatidylcholine (O-18:1_20:4) levels	G	A	G	A	-0.0821576	0.0111	0.573441	0.577	1.04659e-06	finn-b-L12_ROSACEA
rs173539	GCST90277340	Phosphatidylcholine (O-18:1_20:4) levels	T	C	T	C	0.120675	-0.0104	0.282691	0.2837	6.67941e-11	finn-b-L12_ROSACEA
rs174527	GCST90277340	Phosphatidylcholine (O-18:1_20:4) levels	C	G	C	G	-0.0903921	0.0852	0.44432	0.4519	1.21777e-07	finn-b-L12_ROSACEA
rs174536	GCST90277340	Phosphatidylcholine (O-18:1_20:4) levels	C	A	C	A	-0.283584	0.0147	0.408477	0.4144	3.73782e-63	finn-b-L12_ROSACEA
rs1800588	GCST90277340	Phosphatidylcholine (O-18:1_20:4) levels	T	C	T	C	0.107292	-0.0425	0.258046	0.2483	3.09297e-08	finn-b-L12_ROSACEA
rs3017103	GCST90277340	Phosphatidylcholine (O-18:1_20:4) levels	G	A	G	A	0.100949	-0.1185	0.803552	0.808	1.9063e-06	finn-b-L12_ROSACEA
rs4142412	GCST90277340	Phosphatidylcholine (O-18:1_20:4) levels	A	G	A	G	0.0936665	0.0145	0.762409	0.7689	1.65574e-06	finn-b-L12_ROSACEA
rs4618752	GCST90277340	Phosphatidylcholine (O-18:1_20:4) levels	T	G	T	G	0.0769547	-0.0447	0.505896	0.5034	3.56787e-06	finn-b-L12_ROSACEA
rs10768424	GCST90277341	Phosphatidylcholine (O-18:2_16:0) levels	G	A	G	A	0.0786148	-0.0775	0.572549	0.5715	3.97679e-06	finn-b-L12_ROSACEA
rs113016188	GCST90277341	Phosphatidylcholine (O-18:2_16:0) levels	T	C	T	C	-0.795634	0.0838	0.00258517	0.002688	1.55582e-06	finn-b-L12_ROSACEA
rs12123955	GCST90277341	Phosphatidylcholine (O-18:2_16:0) levels	T	C	T	C	-0.161459	-0.0193	0.0611564	0.06442	3.5915e-06	finn-b-L12_ROSACEA
rs142235374	GCST90277341	Phosphatidylcholine (O-18:2_16:0) levels	A	G	A	G	0.347156	-0.0729	0.0176519	0.02096	7.4435e-08	finn-b-L12_ROSACEA
rs149897686	GCST90277341	Phosphatidylcholine (O-18:2_16:0) levels	T	C	T	C	0.301317	-0.2577	0.0203542	0.01705	1.46192e-06	finn-b-L12_ROSACEA
rs173539	GCST90277341	Phosphatidylcholine (O-18:2_16:0) levels	T	C	T	C	0.109399	-0.0104	0.282691	0.2837	3.5323e-09	finn-b-L12_ROSACEA
rs174566	GCST90277341	Phosphatidylcholine (O-18:2_16:0) levels	G	A	G	A	0.14782	0.0169	0.408433	0.4134	4.32918e-18	finn-b-L12_ROSACEA
rs185625951	GCST90277341	Phosphatidylcholine (O-18:2_16:0) levels	T	G	T	G	-0.293468	-0.0166	0.0194866	0.01715	2.52294e-06	finn-b-L12_ROSACEA
rs188033349	GCST90277341	Phosphatidylcholine (O-18:2_16:0) levels	A	G	A	G	-0.449177	0.0838	0.00908004	0.01149	1.88396e-06	finn-b-L12_ROSACEA
rs7563526	GCST90277341	Phosphatidylcholine (O-18:2_16:0) levels	T	C	T	C	0.243209	0.0141	0.0312541	0.03412	1.16578e-06	finn-b-L12_ROSACEA
rs76437425	GCST90277341	Phosphatidylcholine (O-18:2_16:0) levels	T	G	T	G	0.106164	0.0271	0.173093	0.1768	1.95729e-06	finn-b-L12_ROSACEA
rs7677028	GCST90277341	Phosphatidylcholine (O-18:2_16:0) levels	G	C	G	C	0.327021	0.0229	0.0142746	0.01538	3.78876e-06	finn-b-L12_ROSACEA
rs9341454	GCST90277341	Phosphatidylcholine (O-18:2_16:0) levels	G	A	G	A	-0.0816218	-0.0317	0.670921	0.6623	4.36685e-06	finn-b-L12_ROSACEA
rs10868635	GCST90277342	Phosphatidylcholine (O-18:2_18:1) levels	A	G	A	G	-0.0886551	-0.0203	0.298701	0.2942	2.59404e-06	finn-b-L12_ROSACEA
rs117376487	GCST90277342	Phosphatidylcholine (O-18:2_18:1) levels	A	G	A	G	-0.416667	0.1314	0.00913325	0.009279	3.30927e-06	finn-b-L12_ROSACEA
rs174564	GCST90277342	Phosphatidylcholine (O-18:2_18:1) levels	G	A	G	A	0.146557	0.0177	0.409161	0.4146	7.47417e-17	finn-b-L12_ROSACEA
rs546728326	GCST90277342	Phosphatidylcholine (O-18:2_18:1) levels	TTA	T	T	A	-0.236656	0.1073	0.033997	0.02977	7.71591e-07	finn-b-L12_ROSACEA
rs55975242	GCST90277342	Phosphatidylcholine (O-18:2_18:1) levels	A	G	A	G	-0.216422	-0.0027	0.0372959	0.04005	2.57572e-06	finn-b-L12_ROSACEA
rs62621679	GCST90277342	Phosphatidylcholine (O-18:2_18:1) levels	G	C	G	C	0.174826	0.0965	0.0608865	0.05551	1.61465e-06	finn-b-L12_ROSACEA
rs72709643	GCST90277342	Phosphatidylcholine (O-18:2_18:1) levels	C	T	C	T	-0.216911	-0.0345	0.0361808	0.03628	3.21367e-06	finn-b-L12_ROSACEA
rs72840788	GCST90277342	Phosphatidylcholine (O-18:2_18:1) levels	A	G	A	G	0.0972805	-0.0521	0.229362	0.2215	3.15853e-06	finn-b-L12_ROSACEA
rs7642984	GCST90277342	Phosphatidylcholine (O-18:2_18:1) levels	T	C	T	C	0.129648	0.0447	0.157367	0.1602	5.05005e-08	finn-b-L12_ROSACEA
rs114401161	GCST90277343	Phosphatidylcholine (O-18:2_18:2) levels	G	T	G	T	0.195392	0.0679	0.0417086	0.03813	3.14322e-06	finn-b-L12_ROSACEA
rs114930909	GCST90277343	Phosphatidylcholine (O-18:2_18:2) levels	A	G	A	G	0.369	0.2349	0.0118535	0.01146	2.5749e-06	finn-b-L12_ROSACEA
rs1532085	GCST90277343	Phosphatidylcholine (O-18:2_18:2) levels	G	A	G	A	-0.0825495	0.0111	0.573441	0.577	9.70621e-07	finn-b-L12_ROSACEA
rs17231506	GCST90277343	Phosphatidylcholine (O-18:2_18:2) levels	T	C	T	C	0.117104	-0.0055	0.27829	0.2797	2.95697e-10	finn-b-L12_ROSACEA
rs174574	GCST90277343	Phosphatidylcholine (O-18:2_18:2) levels	C	A	C	A	-0.155504	-0.0242	0.590933	0.5858	6.5468e-20	finn-b-L12_ROSACEA
rs1800588	GCST90277343	Phosphatidylcholine (O-18:2_18:2) levels	T	C	T	C	0.103295	-0.0425	0.258046	0.2483	1.03391e-07	finn-b-L12_ROSACEA
rs191784724	GCST90277343	Phosphatidylcholine (O-18:2_18:2) levels	C	A	C	A	0.233553	-0.07	0.0305502	0.02666	2.37938e-06	finn-b-L12_ROSACEA
rs28489182	GCST90277343	Phosphatidylcholine (O-18:2_18:2) levels	A	G	A	G	0.112437	-0.0048	0.144843	0.1452	2.46133e-06	finn-b-L12_ROSACEA
rs35874447	GCST90277343	Phosphatidylcholine (O-18:2_18:2) levels	G	A	G	A	0.0959355	0.0067	0.288145	0.2797	2.79709e-07	finn-b-L12_ROSACEA
rs61448283	GCST90277343	Phosphatidylcholine (O-18:2_18:2) levels	T	C	T	C	-0.174565	-0.0677	0.0543007	0.05397	3.68921e-06	finn-b-L12_ROSACEA
rs7677028	GCST90277343	Phosphatidylcholine (O-18:2_18:2) levels	G	C	G	C	0.324496	0.0229	0.0142746	0.01538	4.38142e-06	finn-b-L12_ROSACEA
rs784655	GCST90277343	Phosphatidylcholine (O-18:2_18:2) levels	G	A	G	A	-0.080955	0.0801	0.549955	0.5522	1.58971e-06	finn-b-L12_ROSACEA
rs113023745	GCST90277344	Phosphatidylcholine (O-18:2_20:4) levels	A	G	A	G	-0.254014	-0.0956	0.0370028	0.03771	9.20645e-08	finn-b-L12_ROSACEA
rs117215929	GCST90277344	Phosphatidylcholine (O-18:2_20:4) levels	C	T	C	T	-0.228708	0.0797	0.0415855	0.03795	1.00285e-06	finn-b-L12_ROSACEA
rs12046045	GCST90277344	Phosphatidylcholine (O-18:2_20:4) levels	A	G	A	G	-0.156277	0.0554	0.0889557	0.09071	1.11908e-06	finn-b-L12_ROSACEA
rs141198865	GCST90277344	Phosphatidylcholine (O-18:2_20:4) levels	T	C	T	C	-0.349333	-0.0163	0.0175097	0.0185	4.0182e-06	finn-b-L12_ROSACEA
rs16975847	GCST90277344	Phosphatidylcholine (O-18:2_20:4) levels	A	G	A	G	-0.123575	-0.0565	0.13371	0.13	2.76274e-06	finn-b-L12_ROSACEA
rs174537	GCST90277344	Phosphatidylcholine (O-18:2_20:4) levels	T	G	T	G	-0.175871	0.0155	0.407753	0.4133	1.97128e-21	finn-b-L12_ROSACEA
rs17778967	GCST90277344	Phosphatidylcholine (O-18:2_20:4) levels	A	G	A	G	0.250141	0.0801	0.0323214	0.0338	2.45854e-06	finn-b-L12_ROSACEA
rs1980615	GCST90277344	Phosphatidylcholine (O-18:2_20:4) levels	C	A	C	A	-0.103279	0.0243	0.455123	0.4414	1.11502e-08	finn-b-L12_ROSACEA
rs2189991	GCST90277344	Phosphatidylcholine (O-18:2_20:4) levels	A	G	A	G	0.0872905	-0.0002	0.586719	0.6013	1.53234e-06	finn-b-L12_ROSACEA
rs4848880	GCST90277344	Phosphatidylcholine (O-18:2_20:4) levels	G	T	G	T	0.0872175	0.0184	0.427516	0.4393	2.17868e-06	finn-b-L12_ROSACEA
rs6467318	GCST90277344	Phosphatidylcholine (O-18:2_20:4) levels	G	A	G	A	-0.0879615	-0.0098	0.573712	0.5814	2.81556e-06	finn-b-L12_ROSACEA
rs6722606	GCST90277344	Phosphatidylcholine (O-18:2_20:4) levels	C	A	C	A	-0.452031	0.0796	0.00948621	0.008468	2.51955e-06	finn-b-L12_ROSACEA
rs7118021	GCST90277344	Phosphatidylcholine (O-18:2_20:4) levels	A	G	A	G	-0.116956	0.0064	0.159304	0.1552	1.95438e-06	finn-b-L12_ROSACEA
rs76375697	GCST90277344	Phosphatidylcholine (O-18:2_20:4) levels	G	T	G	T	0.340172	0.2652	0.0177565	0.01684	1.76737e-06	finn-b-L12_ROSACEA
rs1077834	GCST90277345	Phosphatidylethanolamine (16:0_18:2) levels	C	T	C	T	0.316338	-0.0332	0.266328	0.2573	1.42225e-49	finn-b-L12_ROSACEA
rs117099105	GCST90277345	Phosphatidylethanolamine (16:0_18:2) levels	C	G	C	G	0.458543	0.2509	0.0108577	0.009635	2.7284e-06	finn-b-L12_ROSACEA
rs12226389	GCST90277345	Phosphatidylethanolamine (16:0_18:2) levels	C	T	C	T	0.117869	0.0564	0.172818	0.1773	3.10862e-06	finn-b-L12_ROSACEA
rs1260326	GCST90277345	Phosphatidylethanolamine (16:0_18:2) levels	C	T	C	T	-0.116253	0.0197	0.650878	0.6494	5.6968e-09	finn-b-L12_ROSACEA
rs140904588	GCST90277345	Phosphatidylethanolamine (16:0_18:2) levels	A	G	A	G	0.197431	-0.0011	0.0612194	0.05495	2.88997e-06	finn-b-L12_ROSACEA
rs174564	GCST90277345	Phosphatidylethanolamine (16:0_18:2) levels	G	A	G	A	0.307764	0.0177	0.409161	0.4146	5.5786e-58	finn-b-L12_ROSACEA
rs2043085	GCST90277345	Phosphatidylethanolamine (16:0_18:2) levels	C	T	C	T	-0.26274	0.0093	0.576127	0.5794	1.18331e-43	finn-b-L12_ROSACEA
rs34278620	GCST90277345	Phosphatidylethanolamine (16:0_18:2) levels	G	A	G	A	0.225455	-0.1128	0.124967	0.1246	2.94757e-15	finn-b-L12_ROSACEA
rs36121841	GCST90277345	Phosphatidylethanolamine (16:0_18:2) levels	A	G	A	G	0.0921553	0.0018	0.389961	0.3841	1.99357e-06	finn-b-L12_ROSACEA
rs4129186	GCST90277345	Phosphatidylethanolamine (16:0_18:2) levels	C	T	C	T	-0.153057	-0.0201	0.0956716	0.09602	3.37382e-06	finn-b-L12_ROSACEA
rs4269529	GCST90277345	Phosphatidylethanolamine (16:0_18:2) levels	C	T	C	T	-0.504437	-0.2066	0.00996045	0.009264	2.75926e-07	finn-b-L12_ROSACEA
rs510988	GCST90277345	Phosphatidylethanolamine (16:0_18:2) levels	T	C	T	C	-0.146248	-0.0619	0.828651	0.8332	7.4007e-09	finn-b-L12_ROSACEA
rs544282	GCST90277345	Phosphatidylethanolamine (16:0_18:2) levels	A	G	A	G	0.106103	0.051	0.279919	0.2845	5.18152e-07	finn-b-L12_ROSACEA
rs7180275	GCST90277345	Phosphatidylethanolamine (16:0_18:2) levels	G	A	G	A	-0.14187	0.0833	0.153405	0.1527	2.05052e-07	finn-b-L12_ROSACEA
rs10892181	GCST90277346	Phosphatidylethanolamine (16:0_20:4) levels	G	T	G	T	0.0802959	0.0061	0.465635	0.4666	4.167e-06	finn-b-L12_ROSACEA
rs115265221	GCST90277346	Phosphatidylethanolamine (16:0_20:4) levels	G	C	G	C	-0.467483	-0.0417	0.00820531	0.01126	1.36999e-06	finn-b-L12_ROSACEA
rs1193168	GCST90277346	Phosphatidylethanolamine (16:0_20:4) levels	C	A	C	A	0.0846417	-0.0068	0.65504	0.653	4.64093e-06	finn-b-L12_ROSACEA
rs1260326	GCST90277346	Phosphatidylethanolamine (16:0_20:4) levels	C	T	C	T	-0.0861574	0.0197	0.650878	0.6494	2.1147e-06	finn-b-L12_ROSACEA
rs139848079	GCST90277346	Phosphatidylethanolamine (16:0_20:4) levels	T	C	T	C	-0.254464	0.0494	0.0303805	0.02867	1.6605e-06	finn-b-L12_ROSACEA
rs149460121	GCST90277346	Phosphatidylethanolamine (16:0_20:4) levels	A	T	A	T	0.145312	-0.0673	0.108952	0.1097	5.91115e-07	finn-b-L12_ROSACEA
rs1690333	GCST90277346	Phosphatidylethanolamine (16:0_20:4) levels	C	T	C	T	0.0995935	-0.007	0.439219	0.4285	1.20293e-08	finn-b-L12_ROSACEA
rs1800588	GCST90277346	Phosphatidylethanolamine (16:0_20:4) levels	T	C	T	C	0.393098	-0.0425	0.258046	0.2483	1.26098e-88	finn-b-L12_ROSACEA
rs1815786	GCST90277346	Phosphatidylethanolamine (16:0_20:4) levels	C	T	C	T	-0.133951	-0.025	0.866185	0.8702	1.43143e-07	finn-b-L12_ROSACEA
rs2043085	GCST90277346	Phosphatidylethanolamine (16:0_20:4) levels	C	T	C	T	-0.371658	0.0093	0.576127	0.5794	3.61517e-104	finn-b-L12_ROSACEA
rs2684847	GCST90277346	Phosphatidylethanolamine (16:0_20:4) levels	A	C	A	C	-0.118049	-0.0215	0.852784	0.8555	2.01816e-06	finn-b-L12_ROSACEA
rs34278620	GCST90277346	Phosphatidylethanolamine (16:0_20:4) levels	G	A	G	A	0.213468	-0.1128	0.124967	0.1246	4.391e-16	finn-b-L12_ROSACEA
rs4370152	GCST90277346	Phosphatidylethanolamine (16:0_20:4) levels	A	G	A	G	-0.0830071	0.013	0.417387	0.4227	2.70471e-06	finn-b-L12_ROSACEA
rs61999891	GCST90277346	Phosphatidylethanolamine (16:0_20:4) levels	A	G	A	G	0.160988	0.0732	0.103938	0.1152	3.10374e-08	finn-b-L12_ROSACEA
rs62155727	GCST90277346	Phosphatidylethanolamine (16:0_20:4) levels	G	A	G	A	-0.121443	-0.0632	0.150976	0.1524	4.41995e-07	finn-b-L12_ROSACEA
rs72679383	GCST90277346	Phosphatidylethanolamine (16:0_20:4) levels	T	G	T	G	0.313237	0.0047	0.0215822	0.02324	2.65345e-07	finn-b-L12_ROSACEA
rs75344234	GCST90277346	Phosphatidylethanolamine (16:0_20:4) levels	C	T	C	T	-0.177791	-0.0373	0.0657619	0.06838	1.97726e-06	finn-b-L12_ROSACEA
rs79450270	GCST90277346	Phosphatidylethanolamine (16:0_20:4) levels	A	G	A	G	0.383334	-0.1583	0.0126785	0.01215	3.03487e-06	finn-b-L12_ROSACEA
rs9943332	GCST90277346	Phosphatidylethanolamine (16:0_20:4) levels	A	G	A	G	0.120316	0.0246	0.135092	0.1344	3.01063e-06	finn-b-L12_ROSACEA
rs10069895	GCST90277347	Phosphatidylethanolamine (18:0_18:2) levels	C	T	C	T	0.0972163	0.1105	0.764282	0.7639	7.18282e-07	finn-b-L12_ROSACEA
rs10468017	GCST90277347	Phosphatidylethanolamine (18:0_18:2) levels	T	C	T	C	0.297746	-0.0236	0.337526	0.3323	9.03016e-66	finn-b-L12_ROSACEA
rs111543310	GCST90277347	Phosphatidylethanolamine (18:0_18:2) levels	C	T	C	T	0.280285	-0.0212	0.022257	0.02365	3.55148e-06	finn-b-L12_ROSACEA
rs112129861	GCST90277347	Phosphatidylethanolamine (18:0_18:2) levels	C	G	C	G	0.155975	-0.1709	0.0648212	0.06684	3.909e-06	finn-b-L12_ROSACEA
rs117376818	GCST90277347	Phosphatidylethanolamine (18:0_18:2) levels	A	G	A	G	0.630354	-0.1479	0.0158097	0.01565	4.16202e-19	finn-b-L12_ROSACEA
rs117900629	GCST90277347	Phosphatidylethanolamine (18:0_18:2) levels	A	G	A	G	-0.213456	-0.0928	0.0617708	0.05596	6.25223e-10	finn-b-L12_ROSACEA
rs1260326	GCST90277347	Phosphatidylethanolamine (18:0_18:2) levels	C	T	C	T	-0.121988	0.0197	0.650878	0.6494	2.57284e-12	finn-b-L12_ROSACEA
rs12928099	GCST90277347	Phosphatidylethanolamine (18:0_18:2) levels	A	C	A	C	-0.112552	0.0842	0.274439	0.2824	1.49519e-09	finn-b-L12_ROSACEA
rs13110318	GCST90277347	Phosphatidylethanolamine (18:0_18:2) levels	A	G	A	G	-0.121034	0.0411	0.113863	0.1188	3.73629e-06	finn-b-L12_ROSACEA
rs138283783	GCST90277347	Phosphatidylethanolamine (18:0_18:2) levels	C	T	C	T	0.351669	-0.0396	0.0266297	0.02367	5.55693e-11	finn-b-L12_ROSACEA
rs174527	GCST90277347	Phosphatidylethanolamine (18:0_18:2) levels	C	G	C	G	0.101831	0.0852	0.44432	0.4519	2.72712e-09	finn-b-L12_ROSACEA
rs174567	GCST90277347	Phosphatidylethanolamine (18:0_18:2) levels	G	A	G	A	0.343079	0.0174	0.409153	0.4146	1.25122e-92	finn-b-L12_ROSACEA
rs2946493	GCST90277347	Phosphatidylethanolamine (18:0_18:2) levels	C	T	C	T	0.105338	0.019	0.206115	0.1974	4.35416e-07	finn-b-L12_ROSACEA
rs34733845	GCST90277347	Phosphatidylethanolamine (18:0_18:2) levels	T	C	T	C	0.165054	-0.0563	0.0591948	0.05991	3.86009e-06	finn-b-L12_ROSACEA
rs419482	GCST90277347	Phosphatidylethanolamine (18:0_18:2) levels	T	A	T	A	-0.07818	0.028	0.407997	0.394	4.12076e-06	finn-b-L12_ROSACEA
rs4296402	GCST90277347	Phosphatidylethanolamine (18:0_18:2) levels	A	G	A	G	0.105692	0.0765	0.159558	0.1574	4.48908e-06	finn-b-L12_ROSACEA
rs62291572	GCST90277347	Phosphatidylethanolamine (18:0_18:2) levels	T	C	T	C	0.100166	-0.0284	0.214393	0.2113	1.9563e-06	finn-b-L12_ROSACEA
rs62434228	GCST90277347	Phosphatidylethanolamine (18:0_18:2) levels	A	G	A	G	0.108606	-0.0056	0.160293	0.1545	2.35249e-06	finn-b-L12_ROSACEA
rs633695	GCST90277347	Phosphatidylethanolamine (18:0_18:2) levels	G	A	G	A	0.254709	-0.037	0.313941	0.3051	5.55897e-45	finn-b-L12_ROSACEA
rs72679383	GCST90277347	Phosphatidylethanolamine (18:0_18:2) levels	T	G	T	G	0.286005	0.0047	0.0215822	0.02324	1.04468e-06	finn-b-L12_ROSACEA
rs73424597	GCST90277347	Phosphatidylethanolamine (18:0_18:2) levels	C	T	C	T	0.354711	-0.0239	0.0350264	0.03686	5.88352e-15	finn-b-L12_ROSACEA
rs805292	GCST90277347	Phosphatidylethanolamine (18:0_18:2) levels	A	G	A	G	0.0850189	0.0386	0.377941	0.3624	1.09795e-06	finn-b-L12_ROSACEA
rs964184	GCST90277347	Phosphatidylethanolamine (18:0_18:2) levels	C	G	C	G	-0.154485	-0.0045	0.848991	0.8543	2.74918e-11	finn-b-L12_ROSACEA
rs10468017	GCST90277348	Phosphatidylethanolamine (18:0_20:4) levels	T	C	T	C	0.354025	-0.0236	0.337526	0.3323	7.59268e-93	finn-b-L12_ROSACEA
rs10750098	GCST90277348	Phosphatidylethanolamine (18:0_20:4) levels	T	G	T	G	-0.149466	0.005	0.863134	0.8727	1.08946e-09	finn-b-L12_ROSACEA
rs11031419	GCST90277348	Phosphatidylethanolamine (18:0_20:4) levels	T	A	T	A	0.17663	0.0548	0.0586394	0.0601	6.129e-07	finn-b-L12_ROSACEA
rs112129861	GCST90277348	Phosphatidylethanolamine (18:0_20:4) levels	C	G	C	G	0.173964	-0.1709	0.0648212	0.06684	2.50816e-07	finn-b-L12_ROSACEA
rs116866162	GCST90277348	Phosphatidylethanolamine (18:0_20:4) levels	A	G	A	G	-0.260057	0.2371	0.0250983	0.02604	2.0729e-06	finn-b-L12_ROSACEA
rs117376818	GCST90277348	Phosphatidylethanolamine (18:0_20:4) levels	A	G	A	G	0.66443	-0.1479	0.0158097	0.01565	3.43257e-21	finn-b-L12_ROSACEA
rs1260326	GCST90277348	Phosphatidylethanolamine (18:0_20:4) levels	C	T	C	T	-0.0875066	0.0197	0.650878	0.6494	5.42638e-07	finn-b-L12_ROSACEA
rs174537	GCST90277348	Phosphatidylethanolamine (18:0_20:4) levels	T	G	T	G	-0.188337	0.0155	0.407753	0.4133	1.32847e-28	finn-b-L12_ROSACEA
rs17798605	GCST90277348	Phosphatidylethanolamine (18:0_20:4) levels	G	A	G	A	0.214906	-0.0622	0.0381283	0.03129	2.43227e-06	finn-b-L12_ROSACEA
rs28395406	GCST90277348	Phosphatidylethanolamine (18:0_20:4) levels	G	A	G	A	-0.195767	0.0385	0.13063	0.1336	2.34132e-15	finn-b-L12_ROSACEA
rs4272979	GCST90277348	Phosphatidylethanolamine (18:0_20:4) levels	T	C	T	C	0.133225	-0.0196	0.149673	0.1568	1.86757e-08	finn-b-L12_ROSACEA
rs62549032	GCST90277348	Phosphatidylethanolamine (18:0_20:4) levels	A	G	A	G	0.22604	-0.0294	0.0306587	0.03024	3.70627e-06	finn-b-L12_ROSACEA
rs633695	GCST90277348	Phosphatidylethanolamine (18:0_20:4) levels	G	A	G	A	0.28811	-0.037	0.313941	0.3051	2.75443e-57	finn-b-L12_ROSACEA
rs6494025	GCST90277348	Phosphatidylethanolamine (18:0_20:4) levels	T	C	T	C	0.34207	-0.0375	0.0345123	0.03659	6.04276e-14	finn-b-L12_ROSACEA
rs72753379	GCST90277348	Phosphatidylethanolamine (18:0_20:4) levels	T	C	T	C	0.220536	-0.0715	0.039167	0.03642	8.08818e-07	finn-b-L12_ROSACEA
rs73964403	GCST90277348	Phosphatidylethanolamine (18:0_20:4) levels	G	C	G	C	-0.226692	0.0362	0.0317622	0.0322	2.55385e-06	finn-b-L12_ROSACEA
rs10915321	GCST90277349	Phosphatidylethanolamine (18:1_18:1) levels	A	G	A	G	0.168745	0.0353	0.0694809	0.07323	2.38317e-06	finn-b-L12_ROSACEA
rs11633043	GCST90277349	Phosphatidylethanolamine (18:1_18:1) levels	A	G	A	G	0.135483	0.0265	0.190884	0.184	4.33839e-10	finn-b-L12_ROSACEA
rs1260326	GCST90277349	Phosphatidylethanolamine (18:1_18:1) levels	C	T	C	T	-0.0830022	0.0197	0.650878	0.6494	2.56489e-06	finn-b-L12_ROSACEA
rs12909585	GCST90277349	Phosphatidylethanolamine (18:1_18:1) levels	A	C	A	C	0.0962074	-0.0118	0.438771	0.4318	1.86253e-08	finn-b-L12_ROSACEA
rs140764699	GCST90277349	Phosphatidylethanolamine (18:1_18:1) levels	A	G	A	G	-0.4763	-0.1876	0.00704656	0.00807	3.08473e-06	finn-b-L12_ROSACEA
rs1532085	GCST90277349	Phosphatidylethanolamine (18:1_18:1) levels	G	A	G	A	-0.2065	0.0111	0.573441	0.577	3.28583e-34	finn-b-L12_ROSACEA
rs16874868	GCST90277349	Phosphatidylethanolamine (18:1_18:1) levels	T	A	T	A	-0.127332	0.0961	0.105834	0.1109	4.61645e-06	finn-b-L12_ROSACEA
rs17174502	GCST90277349	Phosphatidylethanolamine (18:1_18:1) levels	A	G	A	G	0.135821	0.0658	0.174444	0.1693	1.13998e-09	finn-b-L12_ROSACEA
rs174548	GCST90277349	Phosphatidylethanolamine (18:1_18:1) levels	G	C	G	C	0.189661	0.0206	0.383631	0.3894	1.12186e-27	finn-b-L12_ROSACEA
rs2070895	GCST90277349	Phosphatidylethanolamine (18:1_18:1) levels	A	G	A	G	0.259359	-0.0309	0.266647	0.2579	3.10938e-41	finn-b-L12_ROSACEA
rs2946819	GCST90277349	Phosphatidylethanolamine (18:1_18:1) levels	T	G	T	G	-0.143054	-0.0609	0.911699	0.9081	2.37841e-06	finn-b-L12_ROSACEA
rs72880096	GCST90277349	Phosphatidylethanolamine (18:1_18:1) levels	C	T	C	T	0.136391	0.0792	0.0991352	0.1025	1.75446e-06	finn-b-L12_ROSACEA
rs74899875	GCST90277349	Phosphatidylethanolamine (18:1_18:1) levels	T	C	T	C	0.183961	-0.123	0.0515669	0.04743	3.5966e-06	finn-b-L12_ROSACEA
rs76569455	GCST90277349	Phosphatidylethanolamine (18:1_18:1) levels	A	G	A	G	0.195003	-0.1693	0.0647371	0.06671	1.02601e-08	finn-b-L12_ROSACEA
rs78564380	GCST90277349	Phosphatidylethanolamine (18:1_18:1) levels	A	G	A	G	0.346321	0.3444	0.0160035	0.01556	1.46382e-06	finn-b-L12_ROSACEA
rs12997068	GCST90277350	Phosphatidylethanolamine (O-16:1_18:2) levels	A	G	A	G	0.273283	-0.0765	0.029387	0.03049	1.36164e-06	finn-b-L12_ROSACEA
rs174530	GCST90277350	Phosphatidylethanolamine (O-16:1_18:2) levels	G	A	G	A	0.148929	0.0118	0.414119	0.4224	1.33171e-14	finn-b-L12_ROSACEA
rs311415	GCST90277350	Phosphatidylethanolamine (O-16:1_18:2) levels	G	C	G	C	-0.091764	-0.0152	0.588156	0.5916	2.65001e-06	finn-b-L12_ROSACEA
rs5757363	GCST90277350	Phosphatidylethanolamine (O-16:1_18:2) levels	C	G	C	G	-0.103401	0.0282	0.3218	0.3301	7.93128e-07	finn-b-L12_ROSACEA
rs602307	GCST90277350	Phosphatidylethanolamine (O-16:1_18:2) levels	A	T	A	T	0.0907976	0.012	0.403146	0.4125	3.86703e-06	finn-b-L12_ROSACEA
rs62294904	GCST90277350	Phosphatidylethanolamine (O-16:1_18:2) levels	T	A	T	A	0.162432	0.058	0.0976271	0.08047	3.30233e-06	finn-b-L12_ROSACEA
rs78655391	GCST90277350	Phosphatidylethanolamine (O-16:1_18:2) levels	C	T	C	T	0.190119	-0.035	0.0658111	0.06486	1.97075e-06	finn-b-L12_ROSACEA
rs9590678	GCST90277350	Phosphatidylethanolamine (O-16:1_18:2) levels	A	T	A	T	0.0982135	0.0055	0.410245	0.406	7.53648e-07	finn-b-L12_ROSACEA
rs10234951	GCST90277351	Phosphatidylethanolamine (O-16:1_20:4) levels	G	T	G	T	-0.150893	-0.0625	0.0800466	0.08202	1.16893e-06	finn-b-L12_ROSACEA
rs1034755	GCST90277351	Phosphatidylethanolamine (O-16:1_20:4) levels	T	C	T	C	0.0850495	0.0195	0.31944	0.3103	2.13468e-06	finn-b-L12_ROSACEA
rs10494405	GCST90277351	Phosphatidylethanolamine (O-16:1_20:4) levels	C	T	C	T	-0.126556	-0.0956	0.106309	0.1028	4.62036e-06	finn-b-L12_ROSACEA
rs11136432	GCST90277351	Phosphatidylethanolamine (O-16:1_20:4) levels	G	T	G	T	-0.0804567	-0.0522	0.602149	0.5866	2.73861e-06	finn-b-L12_ROSACEA
rs11725298	GCST90277351	Phosphatidylethanolamine (O-16:1_20:4) levels	C	T	C	T	0.259215	0.0252	0.022275	0.02484	4.95821e-06	finn-b-L12_ROSACEA
rs13123798	GCST90277351	Phosphatidylethanolamine (O-16:1_20:4) levels	C	G	C	G	0.0846761	-0.0226	0.589069	0.5953	8.10501e-07	finn-b-L12_ROSACEA
rs204474	GCST90277351	Phosphatidylethanolamine (O-16:1_20:4) levels	T	C	T	C	-0.0841047	0.026	0.598366	0.5975	9.15207e-07	finn-b-L12_ROSACEA
rs2161365	GCST90277351	Phosphatidylethanolamine (O-16:1_20:4) levels	G	A	G	A	0.0784806	-0.0092	0.469312	0.4722	4.49252e-06	finn-b-L12_ROSACEA
rs2573210	GCST90277351	Phosphatidylethanolamine (O-16:1_20:4) levels	A	G	A	G	0.113351	-0.0298	0.837819	0.8289	6.34104e-07	finn-b-L12_ROSACEA
rs3820438	GCST90277351	Phosphatidylethanolamine (O-16:1_20:4) levels	C	G	C	G	0.0899233	-0.0251	0.290801	0.2873	1.02689e-06	finn-b-L12_ROSACEA
rs3826884	GCST90277351	Phosphatidylethanolamine (O-16:1_20:4) levels	A	G	A	G	-0.179098	-0.0024	0.149208	0.1558	3.55551e-14	finn-b-L12_ROSACEA
rs6601694	GCST90277351	Phosphatidylethanolamine (O-16:1_20:4) levels	A	G	A	G	0.0857934	-0.024	0.333736	0.319	1.4665e-06	finn-b-L12_ROSACEA
rs7445920	GCST90277351	Phosphatidylethanolamine (O-16:1_20:4) levels	T	C	T	C	0.0966001	0.0085	0.193092	0.1942	4.81867e-06	finn-b-L12_ROSACEA
rs74677222	GCST90277351	Phosphatidylethanolamine (O-16:1_20:4) levels	A	G	A	G	0.145692	0.0397	0.0829586	0.07402	1.7858e-06	finn-b-L12_ROSACEA
rs77758816	GCST90277351	Phosphatidylethanolamine (O-16:1_20:4) levels	A	G	A	G	-0.240921	0.0996	0.0288288	0.02887	2.15626e-06	finn-b-L12_ROSACEA
rs79337987	GCST90277351	Phosphatidylethanolamine (O-16:1_20:4) levels	A	T	A	T	-0.294234	-0.0321	0.0195097	0.02106	1.32017e-06	finn-b-L12_ROSACEA
rs9265944	GCST90277351	Phosphatidylethanolamine (O-16:1_20:4) levels	C	T	C	T	0.0835278	0.0077	0.391277	0.3877	1.12668e-06	finn-b-L12_ROSACEA
rs97384	GCST90277351	Phosphatidylethanolamine (O-16:1_20:4) levels	C	T	C	T	0.209931	-0.0298	0.580289	0.5739	4.33573e-35	finn-b-L12_ROSACEA
rs10187082	GCST90277352	Phosphatidylethanolamine (O-16:1_22:5) levels	G	C	G	C	-0.52672	-0.0414	0.00665618	0.005683	4.40101e-06	finn-b-L12_ROSACEA
rs190716231	GCST90277352	Phosphatidylethanolamine (O-16:1_22:5) levels	C	G	C	G	-0.308736	-0.0371	0.0212161	0.02306	3.97206e-06	finn-b-L12_ROSACEA
rs41264497	GCST90277352	Phosphatidylethanolamine (O-16:1_22:5) levels	G	A	G	A	-0.634267	-0.5382	0.00574483	0.00779	5.96393e-07	finn-b-L12_ROSACEA
rs4974228	GCST90277352	Phosphatidylethanolamine (O-16:1_22:5) levels	C	T	C	T	0.154243	0.0316	0.0921252	0.09771	2.42732e-06	finn-b-L12_ROSACEA
rs7028232	GCST90277352	Phosphatidylethanolamine (O-16:1_22:5) levels	T	C	T	C	0.093425	-0.0281	0.373598	0.3749	2.95283e-06	finn-b-L12_ROSACEA
rs10811102	GCST90277353	Phosphatidylethanolamine (O-18:1_18:2) levels	T	G	T	G	-0.10651	-0.0333	0.195363	0.1979	2.27783e-06	finn-b-L12_ROSACEA
rs10848158	GCST90277353	Phosphatidylethanolamine (O-18:1_18:2) levels	C	T	C	T	0.093351	0.0172	0.43372	0.4378	7.16562e-08	finn-b-L12_ROSACEA
rs111703312	GCST90277353	Phosphatidylethanolamine (O-18:1_18:2) levels	G	A	G	A	0.334396	-0.1245	0.015707	0.01439	2.19155e-06	finn-b-L12_ROSACEA
rs117511403	GCST90277353	Phosphatidylethanolamine (O-18:1_18:2) levels	A	G	A	G	0.696989	-0.2891	0.00370152	0.004578	1.12291e-06	finn-b-L12_ROSACEA
rs11936543	GCST90277353	Phosphatidylethanolamine (O-18:1_18:2) levels	G	A	G	A	-0.142956	-0.0703	0.0997795	0.09542	7.70447e-07	finn-b-L12_ROSACEA
rs1532085	GCST90277353	Phosphatidylethanolamine (O-18:1_18:2) levels	G	A	G	A	-0.0807954	0.0111	0.573441	0.577	2.64258e-06	finn-b-L12_ROSACEA
rs17019568	GCST90277353	Phosphatidylethanolamine (O-18:1_18:2) levels	G	C	G	C	0.151007	0.0977	0.0879835	0.07964	7.09634e-07	finn-b-L12_ROSACEA
rs174550	GCST90277353	Phosphatidylethanolamine (O-18:1_18:2) levels	C	T	C	T	0.194339	0.0163	0.407429	0.4137	3.60449e-29	finn-b-L12_ROSACEA
rs187748847	GCST90277353	Phosphatidylethanolamine (O-18:1_18:2) levels	G	A	G	A	-0.586876	-0.7219	0.00515744	0.005977	2.29011e-06	finn-b-L12_ROSACEA
rs190712692	GCST90277353	Phosphatidylethanolamine (O-18:1_18:2) levels	A	G	A	G	0.244855	-0.042	0.0302315	0.03206	1.50534e-06	finn-b-L12_ROSACEA
rs261334	GCST90277353	Phosphatidylethanolamine (O-18:1_18:2) levels	C	G	C	G	-0.104118	0.0717	0.758255	0.7664	1.91392e-07	finn-b-L12_ROSACEA
rs28844909	GCST90277353	Phosphatidylethanolamine (O-18:1_18:2) levels	A	G	A	G	-0.166955	-0.0532	0.0666079	0.06552	1.69286e-06	finn-b-L12_ROSACEA
rs55683433	GCST90277353	Phosphatidylethanolamine (O-18:1_18:2) levels	A	C	A	C	-0.209982	-0.0204	0.0424291	0.0402	1.51612e-06	finn-b-L12_ROSACEA
rs57684876	GCST90277353	Phosphatidylethanolamine (O-18:1_18:2) levels	T	C	T	C	0.102271	-0.0051	0.187431	0.1901	2.638e-06	finn-b-L12_ROSACEA
rs7003304	GCST90277353	Phosphatidylethanolamine (O-18:1_18:2) levels	T	C	T	C	-0.120332	0.0644	0.138929	0.1357	1.53946e-06	finn-b-L12_ROSACEA
rs76085699	GCST90277353	Phosphatidylethanolamine (O-18:1_18:2) levels	A	G	A	G	-0.122233	0.0375	0.134293	0.1257	1.42475e-06	finn-b-L12_ROSACEA
rs10234951	GCST90277354	Phosphatidylethanolamine (O-18:1_20:4) levels	G	T	G	T	-0.14881	-0.0625	0.0800466	0.08202	1.69288e-06	finn-b-L12_ROSACEA
rs11062287	GCST90277354	Phosphatidylethanolamine (O-18:1_20:4) levels	A	G	A	G	0.254733	-0.0176	0.0338808	0.03345	4.44524e-07	finn-b-L12_ROSACEA
rs113913626	GCST90277354	Phosphatidylethanolamine (O-18:1_20:4) levels	T	C	T	C	-0.224605	-0.0251	0.0323389	0.03465	3.27406e-06	finn-b-L12_ROSACEA
rs117565387	GCST90277354	Phosphatidylethanolamine (O-18:1_20:4) levels	T	C	T	C	0.174908	-0.067	0.0531751	0.04873	3.50941e-06	finn-b-L12_ROSACEA
rs141622900	GCST90277354	Phosphatidylethanolamine (O-18:1_20:4) levels	A	G	A	G	0.249592	-0.0542	0.0303278	0.03224	6.51581e-07	finn-b-L12_ROSACEA
rs1513795	GCST90277354	Phosphatidylethanolamine (O-18:1_20:4) levels	C	T	C	T	0.0799606	0.0132	0.429437	0.4418	2.47412e-06	finn-b-L12_ROSACEA
rs174527	GCST90277354	Phosphatidylethanolamine (O-18:1_20:4) levels	C	G	C	G	-0.0788945	0.0852	0.44432	0.4519	3.97055e-06	finn-b-L12_ROSACEA
rs174536	GCST90277354	Phosphatidylethanolamine (O-18:1_20:4) levels	C	A	C	A	-0.251165	0.0147	0.408477	0.4144	1.08689e-49	finn-b-L12_ROSACEA
rs17703316	GCST90277354	Phosphatidylethanolamine (O-18:1_20:4) levels	T	G	T	G	0.179193	0.0434	0.0503857	0.04708	4.24516e-06	finn-b-L12_ROSACEA
rs204468	GCST90277354	Phosphatidylethanolamine (O-18:1_20:4) levels	C	T	C	T	-0.0952732	0.0253	0.594995	0.595	2.34901e-08	finn-b-L12_ROSACEA
rs2277289	GCST90277354	Phosphatidylethanolamine (O-18:1_20:4) levels	C	T	C	T	0.0911425	-0.0087	0.326323	0.3249	3.31348e-07	finn-b-L12_ROSACEA
rs35427954	GCST90277354	Phosphatidylethanolamine (O-18:1_20:4) levels	C	T	C	T	-0.139919	0.0287	0.0870351	0.08513	2.29762e-06	finn-b-L12_ROSACEA
rs41376249	GCST90277354	Phosphatidylethanolamine (O-18:1_20:4) levels	A	G	A	G	-0.112092	-0.0476	0.145884	0.1595	2.07926e-06	finn-b-L12_ROSACEA
rs6601694	GCST90277354	Phosphatidylethanolamine (O-18:1_20:4) levels	A	G	A	G	0.0875381	-0.024	0.333736	0.319	8.84793e-07	finn-b-L12_ROSACEA
rs71420341	GCST90277354	Phosphatidylethanolamine (O-18:1_20:4) levels	G	A	G	A	-0.146246	0.0745	0.08931	0.08629	7.5442e-07	finn-b-L12_ROSACEA
rs7552510	GCST90277354	Phosphatidylethanolamine (O-18:1_20:4) levels	T	G	T	G	0.125957	-0.0066	0.124615	0.1286	5.16375e-07	finn-b-L12_ROSACEA
rs112243303	GCST90277355	Phosphatidylethanolamine (O-18:2_18:1) levels	T	C	T	C	0.138354	-0.0006	0.111524	0.1071	5.85827e-07	finn-b-L12_ROSACEA
rs12496575	GCST90277355	Phosphatidylethanolamine (O-18:2_18:1) levels	G	A	G	A	-0.0896759	-0.0194	0.693427	0.6967	1.6474e-06	finn-b-L12_ROSACEA
rs13257713	GCST90277355	Phosphatidylethanolamine (O-18:2_18:1) levels	T	C	T	C	-0.118977	-0.0173	0.139249	0.1438	2.06026e-06	finn-b-L12_ROSACEA
rs140484398	GCST90277355	Phosphatidylethanolamine (O-18:2_18:1) levels	A	G	A	G	0.519412	-0.1276	0.00688608	0.007137	1.01703e-06	finn-b-L12_ROSACEA
rs17368528	GCST90277355	Phosphatidylethanolamine (O-18:2_18:1) levels	T	C	T	C	0.160889	-0.1108	0.0842505	0.07931	2.04452e-07	finn-b-L12_ROSACEA
rs1800588	GCST90277355	Phosphatidylethanolamine (O-18:2_18:1) levels	T	C	T	C	0.0952732	-0.0425	0.258046	0.2483	1.94184e-06	finn-b-L12_ROSACEA
rs192913427	GCST90277355	Phosphatidylethanolamine (O-18:2_18:1) levels	A	G	A	G	0.718262	-0.3202	0.00301297	0.003436	2.4207e-06	finn-b-L12_ROSACEA
rs2271489	GCST90277355	Phosphatidylethanolamine (O-18:2_18:1) levels	G	C	G	C	-0.171936	0.0059	0.0814589	0.08298	6.6718e-08	finn-b-L12_ROSACEA
rs28606541	GCST90277355	Phosphatidylethanolamine (O-18:2_18:1) levels	T	C	T	C	-0.206849	0.0699	0.0427106	0.04295	1.71399e-06	finn-b-L12_ROSACEA
rs35253870	GCST90277355	Phosphatidylethanolamine (O-18:2_18:1) levels	G	A	G	A	0.11822	0.0116	0.150779	0.1558	1.39377e-06	finn-b-L12_ROSACEA
rs6749797	GCST90277355	Phosphatidylethanolamine (O-18:2_18:1) levels	A	G	A	G	-0.0979909	-0.0535	0.228572	0.2291	1.73709e-06	finn-b-L12_ROSACEA
rs79878108	GCST90277355	Phosphatidylethanolamine (O-18:2_18:1) levels	T	C	T	C	-0.260637	0.0626	0.0290958	0.02736	5.07618e-07	finn-b-L12_ROSACEA
rs8108277	GCST90277355	Phosphatidylethanolamine (O-18:2_18:1) levels	C	T	C	T	0.106208	-0.0101	0.188745	0.1912	1.13131e-06	finn-b-L12_ROSACEA
rs238237	GCST90277356	Phosphatidylethanolamine (O-18:2_18:2) levels	A	G	A	G	-0.0932762	-0.0843	0.730985	0.7325	3.69977e-06	finn-b-L12_ROSACEA
rs2550882	GCST90277356	Phosphatidylethanolamine (O-18:2_18:2) levels	G	C	G	C	-0.0850257	-0.0043	0.413546	0.4144	2.36104e-06	finn-b-L12_ROSACEA
rs2727270	GCST90277356	Phosphatidylethanolamine (O-18:2_18:2) levels	T	C	T	C	0.176894	0.0769	0.2576	0.268	2.42956e-18	finn-b-L12_ROSACEA
rs34683829	GCST90277356	Phosphatidylethanolamine (O-18:2_18:2) levels	T	C	T	C	-0.104078	0.0524	0.206104	0.2089	2.36083e-06	finn-b-L12_ROSACEA
rs4603290	GCST90277356	Phosphatidylethanolamine (O-18:2_18:2) levels	C	G	C	G	0.153176	0.0741	0.0986252	0.09304	5.93779e-07	finn-b-L12_ROSACEA
rs540822327	GCST90277356	Phosphatidylethanolamine (O-18:2_18:2) levels	A	G	A	G	-0.261191	-0.088	0.0313793	0.03334	8.06353e-07	finn-b-L12_ROSACEA
rs79998109	GCST90277356	Phosphatidylethanolamine (O-18:2_18:2) levels	T	C	T	C	0.540133	0.0769	0.00707317	0.007865	2.24177e-06	finn-b-L12_ROSACEA
rs115623452	GCST90277357	Phosphatidylethanolamine (O-18:2_20:4) levels	A	G	A	G	-0.80346	0.7299	0.00274622	0.003317	4.14411e-06	finn-b-L12_ROSACEA
rs13280051	GCST90277357	Phosphatidylethanolamine (O-18:2_20:4) levels	G	A	G	A	0.0925171	0.0112	0.246593	0.233	1.88262e-06	finn-b-L12_ROSACEA
rs143745495	GCST90277357	Phosphatidylethanolamine (O-18:2_20:4) levels	T	C	T	C	-0.104406	-0.0025	0.172423	0.1754	2.37795e-06	finn-b-L12_ROSACEA
rs174556	GCST90277357	Phosphatidylethanolamine (O-18:2_20:4) levels	T	C	T	C	-0.182631	0.025	0.3796	0.3861	4.15969e-26	finn-b-L12_ROSACEA
rs17864186	GCST90277357	Phosphatidylethanolamine (O-18:2_20:4) levels	A	C	A	C	0.1472	-0.155	0.0743455	0.07055	4.96785e-06	finn-b-L12_ROSACEA
rs181750334	GCST90277357	Phosphatidylethanolamine (O-18:2_20:4) levels	T	A	T	A	-0.537464	-0.0165	0.00746806	0.008492	1.90769e-07	finn-b-L12_ROSACEA
rs204474	GCST90277357	Phosphatidylethanolamine (O-18:2_20:4) levels	T	C	T	C	-0.0954751	0.026	0.598366	0.5975	2.58442e-08	finn-b-L12_ROSACEA
rs3820438	GCST90277357	Phosphatidylethanolamine (O-18:2_20:4) levels	C	G	C	G	0.0889407	-0.0251	0.290801	0.2873	1.37715e-06	finn-b-L12_ROSACEA
rs61792775	GCST90277357	Phosphatidylethanolamine (O-18:2_20:4) levels	T	C	T	C	-0.152939	0.0023	0.0729855	0.07287	3.22908e-06	finn-b-L12_ROSACEA
rs71366199	GCST90277357	Phosphatidylethanolamine (O-18:2_20:4) levels	G	A	G	A	0.121346	-0.0561	0.14772	0.1506	4.87279e-07	finn-b-L12_ROSACEA
rs71420341	GCST90277357	Phosphatidylethanolamine (O-18:2_20:4) levels	G	A	G	A	-0.13808	0.0745	0.08931	0.08629	3.1464e-06	finn-b-L12_ROSACEA
rs117226992	GCST90277358	Phosphatidylinositol (16:0_18:1) levels	G	C	G	C	0.733987	-0.0386	0.00315095	0.003576	3.78219e-06	finn-b-L12_ROSACEA
rs1540037	GCST90277358	Phosphatidylinositol (16:0_18:1) levels	G	A	G	A	0.0994507	0.039	0.756927	0.7626	5.07206e-07	finn-b-L12_ROSACEA
rs174556	GCST90277358	Phosphatidylinositol (16:0_18:1) levels	T	C	T	C	0.0997193	0.025	0.3796	0.3861	8.51397e-09	finn-b-L12_ROSACEA
rs641738	GCST90277358	Phosphatidylinositol (16:0_18:1) levels	C	T	C	T	-0.116552	0.0605	0.592842	0.6039	9.73882e-12	finn-b-L12_ROSACEA
rs76902173	GCST90277358	Phosphatidylinositol (16:0_18:1) levels	G	C	G	C	-0.29341	0.1649	0.0216836	0.02306	5.8084e-07	finn-b-L12_ROSACEA
rs80310784	GCST90277358	Phosphatidylinositol (16:0_18:1) levels	A	G	A	G	0.167815	0.0034	0.0600161	0.06702	3.43789e-06	finn-b-L12_ROSACEA
rs9564991	GCST90277358	Phosphatidylinositol (16:0_18:1) levels	T	C	T	C	-0.118721	0.0419	0.129655	0.1323	2.05845e-06	finn-b-L12_ROSACEA
rs964184	GCST90277358	Phosphatidylinositol (16:0_18:1) levels	C	G	C	G	-0.122963	-0.0045	0.848991	0.8543	1.20126e-07	finn-b-L12_ROSACEA
rs10466588	GCST90277359	Phosphatidylinositol (16:0_18:2) levels	G	A	G	A	0.151271	0.0126	0.095834	0.1009	1.10724e-07	finn-b-L12_ROSACEA
rs115506950	GCST90277359	Phosphatidylinositol (16:0_18:2) levels	A	T	A	T	0.222176	-0.0255	0.0363184	0.03535	1.46066e-06	finn-b-L12_ROSACEA
rs11669648	GCST90277359	Phosphatidylinositol (16:0_18:2) levels	A	G	A	G	0.107208	0.0195	0.17249	0.1736	2.7998e-06	finn-b-L12_ROSACEA
rs117113213	GCST90277359	Phosphatidylinositol (16:0_18:2) levels	A	G	A	G	0.167474	0.0635	0.0713596	0.06541	1.12179e-06	finn-b-L12_ROSACEA
rs141824100	GCST90277359	Phosphatidylinositol (16:0_18:2) levels	T	C	T	C	-0.18464	-0.024	0.0505242	0.04952	1.92506e-06	finn-b-L12_ROSACEA
rs17427389	GCST90277359	Phosphatidylinositol (16:0_18:2) levels	A	G	A	G	0.108031	-0.0624	0.191169	0.1937	4.95578e-07	finn-b-L12_ROSACEA
rs174549	GCST90277359	Phosphatidylinositol (16:0_18:2) levels	A	G	A	G	0.164055	0.021	0.382044	0.3885	5.74908e-21	finn-b-L12_ROSACEA
rs1748199	GCST90277359	Phosphatidylinositol (16:0_18:2) levels	C	T	C	T	-0.113473	0.0557	0.262098	0.2642	3.1957e-09	finn-b-L12_ROSACEA
rs2264782	GCST90277359	Phosphatidylinositol (16:0_18:2) levels	T	C	T	C	0.0846261	0.0504	0.358586	0.3549	1.65201e-06	finn-b-L12_ROSACEA
rs2274890	GCST90277359	Phosphatidylinositol (16:0_18:2) levels	A	G	A	G	0.102444	-0.0434	0.264937	0.2627	8.3193e-08	finn-b-L12_ROSACEA
rs28675901	GCST90277359	Phosphatidylinositol (16:0_18:2) levels	C	T	C	T	0.124254	0.0406	0.128185	0.1279	1.10926e-06	finn-b-L12_ROSACEA
rs34777947	GCST90277359	Phosphatidylinositol (16:0_18:2) levels	C	T	C	T	0.102718	-0.0163	0.189345	0.1943	1.9915e-06	finn-b-L12_ROSACEA
rs3786247	GCST90277359	Phosphatidylinositol (16:0_18:2) levels	G	T	G	T	0.158169	-0.0885	0.0963705	0.09311	5.24907e-08	finn-b-L12_ROSACEA
rs4665972	GCST90277359	Phosphatidylinositol (16:0_18:2) levels	C	T	C	T	-0.0890109	-0.0073	0.620291	0.6233	3.19353e-07	finn-b-L12_ROSACEA
rs57107736	GCST90277359	Phosphatidylinositol (16:0_18:2) levels	T	C	T	C	0.115248	-0.0924	0.141101	0.1369	2.94038e-06	finn-b-L12_ROSACEA
rs641738	GCST90277359	Phosphatidylinositol (16:0_18:2) levels	C	T	C	T	-0.242422	0.0605	0.592842	0.6039	3.64125e-45	finn-b-L12_ROSACEA
rs7241918	GCST90277359	Phosphatidylinositol (16:0_18:2) levels	T	G	T	G	0.101642	-0.0103	0.82082	0.829	3.42062e-06	finn-b-L12_ROSACEA
rs73127058	GCST90277359	Phosphatidylinositol (16:0_18:2) levels	A	G	A	G	-0.313408	-0.1958	0.0164731	0.0173	4.46798e-06	finn-b-L12_ROSACEA
rs9344829	GCST90277359	Phosphatidylinositol (16:0_18:2) levels	T	C	T	C	0.0858645	-0.0561	0.373208	0.3823	9.07774e-07	finn-b-L12_ROSACEA
rs12449710	GCST90277360	Phosphatidylinositol (16:0_20:4) levels	C	A	C	A	-0.095965	-0.0366	0.58162	0.5658	7.402e-07	finn-b-L12_ROSACEA
rs1260326	GCST90277360	Phosphatidylinositol (16:0_20:4) levels	C	T	C	T	-0.109504	0.0197	0.650878	0.6494	3.98532e-08	finn-b-L12_ROSACEA
rs144018078	GCST90277360	Phosphatidylinositol (16:0_20:4) levels	G	C	G	C	0.286596	0.0264	0.0260788	0.0295	3.03281e-06	finn-b-L12_ROSACEA
rs145012974	GCST90277360	Phosphatidylinositol (16:0_20:4) levels	A	G	A	G	0.85986	0.499	0.00356949	0.002375	2.82973e-06	finn-b-L12_ROSACEA
rs149878915	GCST90277360	Phosphatidylinositol (16:0_20:4) levels	A	G	A	G	0.240018	-0.0904	0.0400117	0.03636	6.90617e-07	finn-b-L12_ROSACEA
rs174537	GCST90277360	Phosphatidylinositol (16:0_20:4) levels	T	G	T	G	-0.136401	0.0155	0.407753	0.4133	2.50772e-12	finn-b-L12_ROSACEA
rs4759322	GCST90277360	Phosphatidylinositol (16:0_20:4) levels	G	A	G	A	-0.0960774	0.0196	0.399673	0.3914	7.70468e-07	finn-b-L12_ROSACEA
rs578163523	GCST90277360	Phosphatidylinositol (16:0_20:4) levels	T	G	T	G	0.303392	-0.0186	0.0227891	0.0223	2.31112e-06	finn-b-L12_ROSACEA
rs73197087	GCST90277360	Phosphatidylinositol (16:0_20:4) levels	C	A	C	A	-0.162002	-0.0659	0.0935012	0.09515	4.68039e-07	finn-b-L12_ROSACEA
rs76609522	GCST90277360	Phosphatidylinositol (16:0_20:4) levels	T	C	T	C	0.310257	-0.1436	0.0232166	0.02304	2.66533e-06	finn-b-L12_ROSACEA
rs7782358	GCST90277360	Phosphatidylinositol (16:0_20:4) levels	G	A	G	A	-0.0978723	0.0274	0.592619	0.594	1.25325e-06	finn-b-L12_ROSACEA
rs8736	GCST90277360	Phosphatidylinositol (16:0_20:4) levels	C	T	C	T	0.103755	0.0575	0.594967	0.6061	1.17264e-07	finn-b-L12_ROSACEA
rs9653945	GCST90277360	Phosphatidylinositol (16:0_20:4) levels	A	G	A	G	-0.110791	0.021	0.364111	0.3673	2.71653e-08	finn-b-L12_ROSACEA
rs10889352	GCST90277361	Phosphatidylinositol (18:0_18:1) levels	C	T	C	T	-0.159957	0.0546	0.262366	0.2644	2.22038e-17	finn-b-L12_ROSACEA
rs11783515	GCST90277361	Phosphatidylinositol (18:0_18:1) levels	G	A	G	A	-0.0880613	-0.1374	0.625763	0.6215	3.01883e-07	finn-b-L12_ROSACEA
rs12122878	GCST90277361	Phosphatidylinositol (18:0_18:1) levels	T	C	T	C	-0.0856276	0.0174	0.289378	0.2917	3.97942e-06	finn-b-L12_ROSACEA
rs12638256	GCST90277361	Phosphatidylinositol (18:0_18:1) levels	G	A	G	A	0.1603	0.0696	0.631798	0.6332	4.88475e-20	finn-b-L12_ROSACEA
rs1340414	GCST90277361	Phosphatidylinositol (18:0_18:1) levels	G	A	G	A	0.0829918	0.0018	0.645799	0.6513	2.24268e-06	finn-b-L12_ROSACEA
rs1540037	GCST90277361	Phosphatidylinositol (18:0_18:1) levels	G	A	G	A	0.146252	0.039	0.756927	0.7626	1.35928e-13	finn-b-L12_ROSACEA
rs1560063	GCST90277361	Phosphatidylinositol (18:0_18:1) levels	G	A	G	A	0.0822785	-0.0201	0.328158	0.3399	4.50758e-06	finn-b-L12_ROSACEA
rs174556	GCST90277361	Phosphatidylinositol (18:0_18:1) levels	T	C	T	C	0.135058	0.025	0.3796	0.3861	5.97575e-15	finn-b-L12_ROSACEA
rs2264782	GCST90277361	Phosphatidylinositol (18:0_18:1) levels	T	C	T	C	0.0938268	0.0504	0.358586	0.3549	7.47177e-08	finn-b-L12_ROSACEA
rs4804576	GCST90277361	Phosphatidylinositol (18:0_18:1) levels	T	G	T	G	-0.167212	0.0098	0.0624361	0.06349	1.3984e-06	finn-b-L12_ROSACEA
rs4846841	GCST90277361	Phosphatidylinositol (18:0_18:1) levels	G	A	G	A	0.0909028	-0.002	0.747162	0.7458	1.8513e-06	finn-b-L12_ROSACEA
rs641738	GCST90277361	Phosphatidylinositol (18:0_18:1) levels	C	T	C	T	-0.22493	0.0605	0.592842	0.6039	7.56271e-40	finn-b-L12_ROSACEA
rs67835422	GCST90277361	Phosphatidylinositol (18:0_18:1) levels	T	C	T	C	-0.0883283	-0.0374	0.276912	0.2787	1.72106e-06	finn-b-L12_ROSACEA
rs7122803	GCST90277361	Phosphatidylinositol (18:0_18:1) levels	G	C	G	C	-0.116087	-0.0156	0.860427	0.8618	1.179e-06	finn-b-L12_ROSACEA
rs7742350	GCST90277361	Phosphatidylinositol (18:0_18:1) levels	T	C	T	C	-0.190062	-0.0853	0.0441654	0.04458	4.84547e-06	finn-b-L12_ROSACEA
rs964184	GCST90277361	Phosphatidylinositol (18:0_18:1) levels	C	G	C	G	-0.195386	-0.0045	0.848991	0.8543	3.67138e-17	finn-b-L12_ROSACEA
rs112713750	GCST90277362	Phosphatidylinositol (18:0_18:2) levels	T	C	T	C	-0.267242	-0.2968	0.0204914	0.01941	4.57503e-06	finn-b-L12_ROSACEA
rs114488287	GCST90277362	Phosphatidylinositol (18:0_18:2) levels	A	T	A	T	-0.263131	-0.023	0.0219914	0.01993	4.10847e-06	finn-b-L12_ROSACEA
rs11669648	GCST90277362	Phosphatidylinositol (18:0_18:2) levels	A	G	A	G	0.11275	0.0195	0.17249	0.1736	5.71373e-07	finn-b-L12_ROSACEA
rs117113213	GCST90277362	Phosphatidylinositol (18:0_18:2) levels	A	G	A	G	0.174181	0.0635	0.0713596	0.06541	2.85e-07	finn-b-L12_ROSACEA
rs149615216	GCST90277362	Phosphatidylinositol (18:0_18:2) levels	T	C	T	C	0.641732	-0.0322	0.0049109	0.004939	2.88033e-08	finn-b-L12_ROSACEA
rs150684478	GCST90277362	Phosphatidylinositol (18:0_18:2) levels	T	G	T	G	0.308147	0.1058	0.0240203	0.02554	7.45576e-08	finn-b-L12_ROSACEA
rs1540037	GCST90277362	Phosphatidylinositol (18:0_18:2) levels	G	A	G	A	0.154677	0.039	0.756927	0.7626	4.08557e-15	finn-b-L12_ROSACEA
rs174566	GCST90277362	Phosphatidylinositol (18:0_18:2) levels	G	A	G	A	0.29178	0.0169	0.408433	0.4134	3.89961e-67	finn-b-L12_ROSACEA
rs1748199	GCST90277362	Phosphatidylinositol (18:0_18:2) levels	C	T	C	T	-0.187301	0.0557	0.262098	0.2642	1.99199e-23	finn-b-L12_ROSACEA
rs2081687	GCST90277362	Phosphatidylinositol (18:0_18:2) levels	C	T	C	T	-0.0798477	-0.13	0.617597	0.6152	2.67266e-06	finn-b-L12_ROSACEA
rs34777947	GCST90277362	Phosphatidylinositol (18:0_18:2) levels	C	T	C	T	0.101967	-0.0163	0.189345	0.1943	1.74158e-06	finn-b-L12_ROSACEA
rs41429348	GCST90277362	Phosphatidylinositol (18:0_18:2) levels	T	C	T	C	0.182764	0.0287	0.0485521	0.05083	2.29223e-06	finn-b-L12_ROSACEA
rs6115094	GCST90277362	Phosphatidylinositol (18:0_18:2) levels	G	A	G	A	0.0791127	0.0013	0.502471	0.514	2.26444e-06	finn-b-L12_ROSACEA
rs62039480	GCST90277362	Phosphatidylinositol (18:0_18:2) levels	A	G	A	G	0.0853529	-0.0239	0.332015	0.3315	1.49866e-06	finn-b-L12_ROSACEA
rs72830461	GCST90277362	Phosphatidylinositol (18:0_18:2) levels	C	T	C	T	0.637637	-0.1607	0.00455983	0.004244	1.55774e-06	finn-b-L12_ROSACEA
rs7561644	GCST90277362	Phosphatidylinositol (18:0_18:2) levels	T	G	T	G	0.0861567	-0.0225	0.461745	0.4592	3.62639e-07	finn-b-L12_ROSACEA
rs77470505	GCST90277362	Phosphatidylinositol (18:0_18:2) levels	G	T	G	T	0.311226	-0.0006	0.017935	0.02039	8.70087e-07	finn-b-L12_ROSACEA
rs780093	GCST90277362	Phosphatidylinositol (18:0_18:2) levels	C	T	C	T	-0.0909477	0.0053	0.645899	0.6469	1.5159e-07	finn-b-L12_ROSACEA
rs7979473	GCST90277362	Phosphatidylinositol (18:0_18:2) levels	G	A	G	A	-0.109721	-0.0199	0.576548	0.5809	7.38032e-11	finn-b-L12_ROSACEA
rs8033940	GCST90277362	Phosphatidylinositol (18:0_18:2) levels	A	G	A	G	0.0911515	0.0014	0.336674	0.3263	4.137e-07	finn-b-L12_ROSACEA
rs8736	GCST90277362	Phosphatidylinositol (18:0_18:2) levels	C	T	C	T	-0.368933	0.0575	0.594967	0.6061	4.8208e-107	finn-b-L12_ROSACEA
rs915894	GCST90277362	Phosphatidylinositol (18:0_18:2) levels	G	T	G	T	-0.0864759	-0.0595	0.326313	0.3186	1.0691e-06	finn-b-L12_ROSACEA
rs964184	GCST90277362	Phosphatidylinositol (18:0_18:2) levels	C	G	C	G	-0.238735	-0.0045	0.848991	0.8543	5.5856e-25	finn-b-L12_ROSACEA
rs10897211	GCST90277363	Phosphatidylinositol (18:0_20:3) levels	A	G	A	G	0.0993843	-0.0005	0.1	0.3415	5.83602e-08	finn-b-L12_ROSACEA
rs1168104	GCST90277363	Phosphatidylinositol (18:0_20:3) levels	G	A	G	A	0.151178	-0.0533	0.1	0.7354	6.6559e-15	finn-b-L12_ROSACEA
rs117511121	GCST90277363	Phosphatidylinositol (18:0_20:3) levels	T	C	T	C	-0.365443	0.1874	0.1	0.01316	2.27929e-06	finn-b-L12_ROSACEA
rs11769084	GCST90277363	Phosphatidylinositol (18:0_20:3) levels	A	G	A	G	0.129884	-0.0337	0.1	0.1035	3.96495e-06	finn-b-L12_ROSACEA
rs12458441	GCST90277363	Phosphatidylinositol (18:0_20:3) levels	C	A	C	A	0.146694	-0.0906	0.1	0.08946	8.73947e-07	finn-b-L12_ROSACEA
rs12598816	GCST90277363	Phosphatidylinositol (18:0_20:3) levels	T	G	T	G	-0.0905172	-0.0379	0.1	0.2812	3.11922e-06	finn-b-L12_ROSACEA
rs1260326	GCST90277363	Phosphatidylinositol (18:0_20:3) levels	C	T	C	T	-0.0900294	0.0197	0.1	0.6494	5.41933e-07	finn-b-L12_ROSACEA
rs13147779	GCST90277363	Phosphatidylinositol (18:0_20:3) levels	C	T	C	T	-0.104445	0.0023	0.1	0.1824	2.02621e-06	finn-b-L12_ROSACEA
rs16916055	GCST90277363	Phosphatidylinositol (18:0_20:3) levels	C	T	C	T	0.461516	-0.37	0.1	0.006995	1.10004e-06	finn-b-L12_ROSACEA
rs1937711	GCST90277363	Phosphatidylinositol (18:0_20:3) levels	G	C	G	C	0.0908298	-0.0303	0.1	0.348	1.83975e-06	finn-b-L12_ROSACEA
rs2819082	GCST90277363	Phosphatidylinositol (18:0_20:3) levels	C	T	C	T	-0.0880739	0.0704	0.1	0.2863	2.9708e-06	finn-b-L12_ROSACEA
rs28456	GCST90277363	Phosphatidylinositol (18:0_20:3) levels	G	A	G	A	0.34925	0.0207	0.1	0.3893	1.70162e-88	finn-b-L12_ROSACEA
rs28514538	GCST90277363	Phosphatidylinositol (18:0_20:3) levels	G	A	G	A	-0.0924647	-0.0884	0.1	0.2472	3.67463e-06	finn-b-L12_ROSACEA
rs6498540	GCST90277363	Phosphatidylinositol (18:0_20:3) levels	G	A	G	A	-0.125793	0.0163	0.1	0.3355	5.24491e-12	finn-b-L12_ROSACEA
rs67945876	GCST90277363	Phosphatidylinositol (18:0_20:3) levels	C	T	C	T	-0.0952585	0.0249	0.1	0.2462	3.28488e-06	finn-b-L12_ROSACEA
rs6820980	GCST90277363	Phosphatidylinositol (18:0_20:3) levels	A	G	A	G	-0.0845752	-0.0233	0.1	0.5721	1.98196e-06	finn-b-L12_ROSACEA
rs72914920	GCST90277363	Phosphatidylinositol (18:0_20:3) levels	A	G	A	G	-0.095672	-0.0405	0.1	0.2921	3.97757e-07	finn-b-L12_ROSACEA
rs76457276	GCST90277363	Phosphatidylinositol (18:0_20:3) levels	G	A	G	A	-0.257477	0.0338	0.1	0.02344	4.20756e-06	finn-b-L12_ROSACEA
rs7782961	GCST90277363	Phosphatidylinositol (18:0_20:3) levels	T	A	T	A	0.0942046	0.0799	0.1	0.2243	4.20583e-06	finn-b-L12_ROSACEA
rs7845664	GCST90277363	Phosphatidylinositol (18:0_20:3) levels	G	A	G	A	-0.0822238	0.0161	0.1	0.5704	2.26087e-06	finn-b-L12_ROSACEA
rs8736	GCST90277363	Phosphatidylinositol (18:0_20:3) levels	C	T	C	T	0.222428	0.0575	0.1	0.6061	4.35001e-37	finn-b-L12_ROSACEA
rs964184	GCST90277363	Phosphatidylinositol (18:0_20:3) levels	C	G	C	G	-0.161961	0.0045	0.1	0.1457	1.05131e-11	finn-b-L12_ROSACEA
rs10138449	GCST90277364	Phosphatidylinositol (18:0_20:4) levels	C	G	C	G	0.117235	-0.0464	0.132508	0.1244	2.04735e-06	finn-b-L12_ROSACEA
rs10423460	GCST90277364	Phosphatidylinositol (18:0_20:4) levels	G	A	G	A	-0.120436	0.0705	0.873835	0.8688	3.22009e-06	finn-b-L12_ROSACEA
rs112944184	GCST90277364	Phosphatidylinositol (18:0_20:4) levels	T	C	T	C	0.302651	0.1833	0.0174402	0.01729	1.91764e-06	finn-b-L12_ROSACEA
rs1168104	GCST90277364	Phosphatidylinositol (18:0_20:4) levels	G	A	G	A	0.193608	-0.0533	0.737655	0.7354	6.3009e-25	finn-b-L12_ROSACEA
rs11787313	GCST90277364	Phosphatidylinositol (18:0_20:4) levels	C	G	C	G	-0.0922255	-0.0819	0.679967	0.6778	2.24871e-07	finn-b-L12_ROSACEA
rs11899922	GCST90277364	Phosphatidylinositol (18:0_20:4) levels	G	A	G	A	0.162601	-0.018	0.0597766	0.05822	3.46368e-06	finn-b-L12_ROSACEA
rs1260326	GCST90277364	Phosphatidylinositol (18:0_20:4) levels	C	T	C	T	-0.096388	0.0197	0.650878	0.6494	3.056e-08	finn-b-L12_ROSACEA
rs13068826	GCST90277364	Phosphatidylinositol (18:0_20:4) levels	A	G	A	G	-0.0795831	-0.0321	0.586799	0.5898	2.02104e-06	finn-b-L12_ROSACEA
rs144215405	GCST90277364	Phosphatidylinositol (18:0_20:4) levels	T	C	T	C	-0.307801	0.0083	0.0185831	0.01863	2.71665e-06	finn-b-L12_ROSACEA
rs174533	GCST90277364	Phosphatidylinositol (18:0_20:4) levels	A	G	A	G	-0.249094	0.0169	0.408601	0.4147	3.39942e-49	finn-b-L12_ROSACEA
rs17699030	GCST90277364	Phosphatidylinositol (18:0_20:4) levels	G	A	G	A	-0.23075	-0.0152	0.0469459	0.04786	4.48452e-09	finn-b-L12_ROSACEA
rs2425225	GCST90277364	Phosphatidylinositol (18:0_20:4) levels	C	T	C	T	0.0780556	-0.0352	0.629716	0.623	4.86933e-06	finn-b-L12_ROSACEA
rs2725021	GCST90277364	Phosphatidylinositol (18:0_20:4) levels	G	C	G	C	0.0844189	-0.0374	0.507268	0.5065	9.12274e-07	finn-b-L12_ROSACEA
rs35332062	GCST90277364	Phosphatidylinositol (18:0_20:4) levels	A	G	A	G	-0.128502	-0.0416	0.121986	0.129	4.08266e-07	finn-b-L12_ROSACEA
rs4629190	GCST90277364	Phosphatidylinositol (18:0_20:4) levels	C	T	C	T	0.0825397	0.0106	0.486957	0.4928	6.29526e-07	finn-b-L12_ROSACEA
rs4912056	GCST90277364	Phosphatidylinositol (18:0_20:4) levels	T	C	T	C	0.113707	0.0157	0.151994	0.1449	1.024e-06	finn-b-L12_ROSACEA
rs56339947	GCST90277364	Phosphatidylinositol (18:0_20:4) levels	C	T	C	T	0.18819	-0.062	0.114435	0.1099	1.35901e-12	finn-b-L12_ROSACEA
rs61872308	GCST90277364	Phosphatidylinositol (18:0_20:4) levels	C	G	C	G	-0.144399	0.1095	0.0854624	0.08745	2.65222e-06	finn-b-L12_ROSACEA
rs6507942	GCST90277364	Phosphatidylinositol (18:0_20:4) levels	A	T	A	T	0.0787637	-0.005	0.498808	0.4914	1.97511e-06	finn-b-L12_ROSACEA
rs67945876	GCST90277364	Phosphatidylinositol (18:0_20:4) levels	C	T	C	T	-0.0942145	0.0249	0.234196	0.2462	2.11239e-06	finn-b-L12_ROSACEA
rs8736	GCST90277364	Phosphatidylinositol (18:0_20:4) levels	C	T	C	T	0.275272	0.0575	0.594967	0.6061	1.2565e-59	finn-b-L12_ROSACEA
rs964184	GCST90277364	Phosphatidylinositol (18:0_20:4) levels	C	G	C	G	-0.267072	-0.0045	0.848991	0.8543	5.9732e-31	finn-b-L12_ROSACEA
rs9848779	GCST90277364	Phosphatidylinositol (18:0_20:4) levels	G	C	G	C	-0.0941491	0.0696	0.630621	0.6322	6.89557e-08	finn-b-L12_ROSACEA
rs10468017	GCST90277365	Phosphatidylinositol (18:1_18:1) levels	T	C	T	C	0.0885897	-0.0236	0.337526	0.3323	4.58905e-07	finn-b-L12_ROSACEA
rs10889352	GCST90277365	Phosphatidylinositol (18:1_18:1) levels	C	T	C	T	-0.154372	0.0546	0.262366	0.2644	2.62625e-16	finn-b-L12_ROSACEA
rs116845732	GCST90277365	Phosphatidylinositol (18:1_18:1) levels	C	T	C	T	0.714766	-0.0861	0.00357409	0.004181	2.86072e-07	finn-b-L12_ROSACEA
rs11783515	GCST90277365	Phosphatidylinositol (18:1_18:1) levels	G	A	G	A	-0.0887851	-0.1374	0.625763	0.6215	2.38643e-07	finn-b-L12_ROSACEA
rs12428337	GCST90277365	Phosphatidylinositol (18:1_18:1) levels	A	G	A	G	0.0894459	-0.0587	0.238142	0.2442	4.56394e-06	finn-b-L12_ROSACEA
rs1540037	GCST90277365	Phosphatidylinositol (18:1_18:1) levels	G	A	G	A	0.164745	0.039	0.756927	0.7626	7.65849e-17	finn-b-L12_ROSACEA
rs174568	GCST90277365	Phosphatidylinositol (18:1_18:1) levels	T	C	T	C	0.156754	0.0157	0.40512	0.4115	3.37219e-20	finn-b-L12_ROSACEA
rs186422572	GCST90277365	Phosphatidylinositol (18:1_18:1) levels	A	G	A	G	0.347295	0.0845	0.013181	0.01648	4.08283e-06	finn-b-L12_ROSACEA
rs36634	GCST90277365	Phosphatidylinositol (18:1_18:1) levels	A	G	A	G	-0.121793	0.0657	0.592939	0.6034	6.21097e-13	finn-b-L12_ROSACEA
rs41418546	GCST90277365	Phosphatidylinositol (18:1_18:1) levels	G	T	G	T	0.148185	-0.0277	0.0762262	0.08006	4.74548e-06	finn-b-L12_ROSACEA
rs4804576	GCST90277365	Phosphatidylinositol (18:1_18:1) levels	T	G	T	G	-0.177789	0.0098	0.0624361	0.06349	2.6575e-07	finn-b-L12_ROSACEA
rs62409317	GCST90277365	Phosphatidylinositol (18:1_18:1) levels	A	G	A	G	0.194554	0.1409	0.0462257	0.0511	3.64664e-06	finn-b-L12_ROSACEA
rs627108	GCST90277365	Phosphatidylinositol (18:1_18:1) levels	T	C	T	C	-0.0845578	-0.0636	0.395819	0.3987	6.88262e-07	finn-b-L12_ROSACEA
rs72846591	GCST90277365	Phosphatidylinositol (18:1_18:1) levels	C	T	C	T	0.0799913	-0.0155	0.397637	0.3867	3.00283e-06	finn-b-L12_ROSACEA
rs964184	GCST90277365	Phosphatidylinositol (18:1_18:1) levels	C	G	C	G	-0.166287	-0.0045	0.848991	0.8543	7.64614e-13	finn-b-L12_ROSACEA
rs9652580	GCST90277365	Phosphatidylinositol (18:1_18:1) levels	T	C	T	C	-0.0804729	0.0316	0.423379	0.4219	3.2982e-06	finn-b-L12_ROSACEA
rs10889352	GCST90277366	Phosphatidylinositol (18:1_18:2) levels	C	T	C	T	-0.124248	0.0546	0.262366	0.2644	4.52589e-10	finn-b-L12_ROSACEA
rs10911365	GCST90277366	Phosphatidylinositol (18:1_18:2) levels	A	G	A	G	0.144396	0.0266	0.0896368	0.09292	3.28873e-06	finn-b-L12_ROSACEA
rs11803708	GCST90277366	Phosphatidylinositol (18:1_18:2) levels	A	G	A	G	0.197145	-0.1544	0.0486249	0.04931	1.68622e-06	finn-b-L12_ROSACEA
rs144480172	GCST90277366	Phosphatidylinositol (18:1_18:2) levels	T	C	T	C	0.279119	0.0844	0.0250945	0.02582	8.07266e-07	finn-b-L12_ROSACEA
rs1544531	GCST90277366	Phosphatidylinositol (18:1_18:2) levels	A	C	A	C	0.0823997	-0.0455	0.516515	0.517	2.36955e-06	finn-b-L12_ROSACEA
rs17074477	GCST90277366	Phosphatidylinositol (18:1_18:2) levels	G	A	G	A	-0.139634	0.0194	0.108585	0.1066	6.51406e-07	finn-b-L12_ROSACEA
rs174568	GCST90277366	Phosphatidylinositol (18:1_18:2) levels	T	C	T	C	0.161102	0.0157	0.40512	0.4115	1.47356e-19	finn-b-L12_ROSACEA
rs365653	GCST90277366	Phosphatidylinositol (18:1_18:2) levels	G	A	G	A	-0.140626	-0.0661	0.0908243	0.08688	4.79749e-06	finn-b-L12_ROSACEA
rs4848460	GCST90277366	Phosphatidylinositol (18:1_18:2) levels	T	C	T	C	0.186809	0.1201	0.0501636	0.0543	3.94305e-06	finn-b-L12_ROSACEA
rs72753955	GCST90277366	Phosphatidylinositol (18:1_18:2) levels	G	A	G	A	-0.416852	0.0664	0.0106728	0.0117	2.08536e-06	finn-b-L12_ROSACEA
rs72884421	GCST90277366	Phosphatidylinositol (18:1_18:2) levels	C	G	C	G	-0.16833	0.0383	0.0664959	0.06428	2.39671e-06	finn-b-L12_ROSACEA
rs73109128	GCST90277366	Phosphatidylinositol (18:1_18:2) levels	G	C	G	C	0.25887	0.2116	0.027823	0.02705	2.20392e-06	finn-b-L12_ROSACEA
rs79507869	GCST90277366	Phosphatidylinositol (18:1_18:2) levels	A	C	A	C	-0.125292	0.0928	0.128987	0.1385	1.79491e-06	finn-b-L12_ROSACEA
rs8736	GCST90277366	Phosphatidylinositol (18:1_18:2) levels	C	T	C	T	-0.13125	0.0575	0.594967	0.6061	2.44781e-13	finn-b-L12_ROSACEA
rs964184	GCST90277366	Phosphatidylinositol (18:1_18:2) levels	C	G	C	G	-0.122701	-0.0045	0.848991	0.8543	4.27514e-07	finn-b-L12_ROSACEA
rs9953437	GCST90277366	Phosphatidylinositol (18:1_18:2) levels	A	G	A	G	0.154423	-0.0886	0.0962419	0.09309	2.90871e-07	finn-b-L12_ROSACEA
rs1168127	GCST90277367	Phosphatidylinositol (18:1_20:4) levels	A	C	A	C	0.105214	-0.0556	0.737281	0.7355	5.25517e-07	finn-b-L12_ROSACEA
rs117210444	GCST90277367	Phosphatidylinositol (18:1_20:4) levels	G	A	G	A	-0.28677	0.0328	0.0344767	0.03797	9.18718e-09	finn-b-L12_ROSACEA
rs117598891	GCST90277367	Phosphatidylinositol (18:1_20:4) levels	C	T	C	T	-0.481757	-0.0563	0.00814951	0.007279	4.90603e-06	finn-b-L12_ROSACEA
rs140854080	GCST90277367	Phosphatidylinositol (18:1_20:4) levels	A	G	A	G	0.370136	0.1051	0.014046	0.0155	2.46842e-06	finn-b-L12_ROSACEA
rs2819083	GCST90277367	Phosphatidylinositol (18:1_20:4) levels	A	G	A	G	-0.0924368	0.0542	0.486156	0.4691	4.91564e-07	finn-b-L12_ROSACEA
rs36061340	GCST90277367	Phosphatidylinositol (18:1_20:4) levels	T	C	T	C	0.193672	-0.0654	0.0520741	0.05452	2.93738e-06	finn-b-L12_ROSACEA
rs3741298	GCST90277367	Phosphatidylinositol (18:1_20:4) levels	T	C	T	C	-0.126819	-0.0252	0.765351	0.768	4.34849e-09	finn-b-L12_ROSACEA
rs4920209	GCST90277367	Phosphatidylinositol (18:1_20:4) levels	A	G	A	G	0.0877335	-0.043	0.474591	0.4746	1.62899e-06	finn-b-L12_ROSACEA
rs55976852	GCST90277367	Phosphatidylinositol (18:1_20:4) levels	C	A	C	A	-0.0988471	0.0057	0.273514	0.2751	1.92028e-06	finn-b-L12_ROSACEA
rs61915733	GCST90277367	Phosphatidylinositol (18:1_20:4) levels	A	G	A	G	0.152153	-0.0227	0.0897148	0.08602	2.08889e-06	finn-b-L12_ROSACEA
rs670975	GCST90277367	Phosphatidylinositol (18:1_20:4) levels	T	A	T	A	0.173167	-0.0152	0.0668971	0.07377	4.20244e-06	finn-b-L12_ROSACEA
rs75166839	GCST90277367	Phosphatidylinositol (18:1_20:4) levels	G	A	G	A	0.300818	-0.1228	0.0219115	0.02199	3.70404e-06	finn-b-L12_ROSACEA
rs957142	GCST90277367	Phosphatidylinositol (18:1_20:4) levels	A	G	A	G	0.151693	-0.0513	0.0937172	0.09011	2.23809e-06	finn-b-L12_ROSACEA
rs10468017	GCST90277368	Sphingomyelin (d32:1) levels	T	C	T	C	0.0834858	-0.0236	0.337526	0.3323	1.82086e-06	finn-b-L12_ROSACEA
rs10975312	GCST90277368	Sphingomyelin (d32:1) levels	A	G	A	G	0.245869	0.1579	0.0312139	0.03414	4.54616e-07	finn-b-L12_ROSACEA
rs11591147	GCST90277368	Sphingomyelin (d32:1) levels	T	G	T	G	-0.233201	0.0951	0.0332154	0.03612	5.44351e-07	finn-b-L12_ROSACEA
rs117510063	GCST90277368	Sphingomyelin (d32:1) levels	G	A	G	A	-0.584072	-0.3656	0.00450354	0.004798	4.58641e-06	finn-b-L12_ROSACEA
rs118068660	GCST90277368	Sphingomyelin (d32:1) levels	T	C	T	C	-0.153018	-0.0639	0.0946153	0.1026	5.34045e-08	finn-b-L12_ROSACEA
rs138440819	GCST90277368	Sphingomyelin (d32:1) levels	A	G	A	G	-0.328375	-0.0163	0.0149409	0.01688	2.88861e-06	finn-b-L12_ROSACEA
rs217184	GCST90277368	Sphingomyelin (d32:1) levels	C	T	C	T	-0.0955211	0.0209	0.227964	0.2137	1.48987e-06	finn-b-L12_ROSACEA
rs2553631	GCST90277368	Sphingomyelin (d32:1) levels	T	A	T	A	-0.150728	-0.0308	0.0699329	0.06744	4.23692e-06	finn-b-L12_ROSACEA
rs2604631	GCST90277368	Sphingomyelin (d32:1) levels	A	G	A	G	-0.0896432	-0.0205	0.753569	0.7452	4.02525e-06	finn-b-L12_ROSACEA
rs3026120	GCST90277368	Sphingomyelin (d32:1) levels	A	G	A	G	-0.174827	0.1515	0.0745924	0.077	2.14118e-08	finn-b-L12_ROSACEA
rs364585	GCST90277368	Sphingomyelin (d32:1) levels	G	A	G	A	-0.10997	0.0259	0.66136	0.658	4.03174e-10	finn-b-L12_ROSACEA
rs3741111	GCST90277368	Sphingomyelin (d32:1) levels	G	A	G	A	0.0815591	-0.0244	0.482808	0.4804	1.01884e-06	finn-b-L12_ROSACEA
rs58001441	GCST90277368	Sphingomyelin (d32:1) levels	A	G	A	G	-0.103635	0.0327	0.165084	0.1525	4.20932e-06	finn-b-L12_ROSACEA
rs6444176	GCST90277368	Sphingomyelin (d32:1) levels	T	C	T	C	0.18035	-0.0762	0.0519949	0.05475	1.58934e-06	finn-b-L12_ROSACEA
rs6768493	GCST90277368	Sphingomyelin (d32:1) levels	C	G	C	G	0.0785022	-0.024	0.52508	0.5291	2.27364e-06	finn-b-L12_ROSACEA
rs6900289	GCST90277368	Sphingomyelin (d32:1) levels	A	G	A	G	0.0789385	0.0332	0.465185	0.4632	2.78395e-06	finn-b-L12_ROSACEA
rs7157785	GCST90277368	Sphingomyelin (d32:1) levels	T	G	T	G	0.513407	0.0879	0.125459	0.1344	3.08413e-95	finn-b-L12_ROSACEA
rs7247433	GCST90277368	Sphingomyelin (d32:1) levels	A	C	A	C	-0.0800499	0.0074	0.394421	0.3917	4.20655e-06	finn-b-L12_ROSACEA
rs72649550	GCST90277368	Sphingomyelin (d32:1) levels	C	G	C	G	0.0815323	-0.0123	0.332226	0.3218	4.73398e-06	finn-b-L12_ROSACEA
rs75418091	GCST90277368	Sphingomyelin (d32:1) levels	T	C	T	C	0.405782	0.0921	0.0118986	0.01314	3.02577e-07	finn-b-L12_ROSACEA
rs75679663	GCST90277368	Sphingomyelin (d32:1) levels	A	C	A	C	-0.256138	-0.0207	0.0257881	0.02788	1.86011e-06	finn-b-L12_ROSACEA
rs8017356	GCST90277368	Sphingomyelin (d32:1) levels	G	A	G	A	-0.347663	0.0611	0.986281	0.9871	1.2866e-06	finn-b-L12_ROSACEA
rs11591147	GCST90277369	Sphingomyelin (d34:0) levels	T	G	T	G	-0.255579	0.0951	0.0332154	0.03612	1.32961e-06	finn-b-L12_ROSACEA
rs11631073	GCST90277369	Sphingomyelin (d34:0) levels	T	C	T	C	-0.0911807	0.0099	0.61838	0.6124	1.1084e-06	finn-b-L12_ROSACEA
rs12880341	GCST90277369	Sphingomyelin (d34:0) levels	C	T	C	T	-0.327398	0.0885	0.125239	0.1343	3.94017e-33	finn-b-L12_ROSACEA
rs143424675	GCST90277369	Sphingomyelin (d34:0) levels	T	C	T	C	0.261532	-0.113	0.0316399	0.0299	2.96234e-07	finn-b-L12_ROSACEA
rs174535	GCST90277369	Sphingomyelin (d34:0) levels	C	T	C	T	-0.0976311	0.0149	0.409133	0.4157	1.13756e-07	finn-b-L12_ROSACEA
rs17497891	GCST90277369	Sphingomyelin (d34:0) levels	G	A	G	A	0.118672	-0.0619	0.150408	0.1405	2.50983e-06	finn-b-L12_ROSACEA
rs2808569	GCST90277369	Sphingomyelin (d34:0) levels	C	A	C	A	-0.0978734	0.0314	0.241993	0.2493	3.50945e-06	finn-b-L12_ROSACEA
rs55811539	GCST90277369	Sphingomyelin (d34:0) levels	C	T	C	T	-0.399213	-0.0188	0.012442	0.01524	1.83382e-06	finn-b-L12_ROSACEA
rs55985238	GCST90277369	Sphingomyelin (d34:0) levels	A	T	A	T	-0.559929	-0.0997	0.0088197	0.00507	2.72226e-08	finn-b-L12_ROSACEA
rs595587	GCST90277369	Sphingomyelin (d34:0) levels	C	T	C	T	0.089964	0.0249	0.340311	0.3395	2.55748e-06	finn-b-L12_ROSACEA
rs6683774	GCST90277369	Sphingomyelin (d34:0) levels	T	C	T	C	0.177744	-0.0491	0.933835	0.9451	1.1696e-06	finn-b-L12_ROSACEA
rs72837884	GCST90277369	Sphingomyelin (d34:0) levels	T	C	T	C	-0.207247	0.1516	0.0745917	0.07699	1.43923e-09	finn-b-L12_ROSACEA
rs73015021	GCST90277369	Sphingomyelin (d34:0) levels	G	A	G	A	-0.15289	-0.0513	0.0921263	0.09928	1.32465e-06	finn-b-L12_ROSACEA
rs75679663	GCST90277369	Sphingomyelin (d34:0) levels	A	C	A	C	-0.689318	-0.0207	0.0257881	0.02788	3.31053e-28	finn-b-L12_ROSACEA
rs80130206	GCST90277369	Sphingomyelin (d34:0) levels	T	C	T	C	-0.182477	0.1187	0.0549597	0.05316	2.99296e-06	finn-b-L12_ROSACEA
rs8071514	GCST90277369	Sphingomyelin (d34:0) levels	A	C	A	C	0.0848261	-0.0449	0.568543	0.5628	2.80367e-06	finn-b-L12_ROSACEA
rs934198	GCST90277369	Sphingomyelin (d34:0) levels	T	G	T	G	0.0978059	-0.0114	0.297016	0.2967	8.3951e-07	finn-b-L12_ROSACEA
rs114483871	GCST90277370	Sphingomyelin (d34:1) levels	T	C	T	C	0.282143	0.0318	0.0380971	0.03567	3.23989e-10	finn-b-L12_ROSACEA
rs11591147	GCST90277370	Sphingomyelin (d34:1) levels	T	G	T	G	-0.418933	0.0951	0.0332154	0.03612	2.31711e-19	finn-b-L12_ROSACEA
rs116302332	GCST90277370	Sphingomyelin (d34:1) levels	T	C	T	C	0.37653	-0.0053	0.0281155	0.03282	1.27703e-13	finn-b-L12_ROSACEA
[truncated: 796 more rows]
